# Supplementary material for: Choosing panels of genomics assays using submodular optimization
Source: Genome Biol. 2016 Nov 15;17:229. doi: 10.1186/s13059-016-1089-7 (PMC5111315; doi:10.1186/s13059-016-1089-7)
Supplement: Additional file 2 — List of all assays used. File is in gzipped, tab-delimited format. Columns correspond to: (1) assay type, (2) cell type, (3) file name of file on original server, and (4) URL of server that the file was downloaded from. (TAB 300 kb) [file 13059_2016_1089_MOESM2_ESM.tab]

assaytype	celltype	filename	source_url
H3K27me3	4star	E024-H3K27me3.fc.signal.bigwig	https://sites.google.com/site/anshulkundaje/projects/epigenomeroadmap
H3K36me3	4star	E024-H3K36me3.fc.signal.bigwig	https://sites.google.com/site/anshulkundaje/projects/epigenomeroadmap
H3K4me1	4star	E024-H3K4me1.fc.signal.bigwig	https://sites.google.com/site/anshulkundaje/projects/epigenomeroadmap
H3K4me3	4star	E024-H3K4me3.fc.signal.bigwig	https://sites.google.com/site/anshulkundaje/projects/epigenomeroadmap
H3K9me3	4star	E024-H3K9me3.fc.signal.bigwig	https://sites.google.com/site/anshulkundaje/projects/epigenomeroadmap
DnaseSeq	8988T	wgEncodeOpenChromDnase8988tBaseOverlapSignal.bigWig	http://hgdownload.cse.ucsc.edu/goldenPath/hg19/encodeDCC/
DnaseDgf	A549	wgEncodeUwDgfA549Raw.bigWig	http://hgdownload.cse.ucsc.edu/goldenPath/hg19/encodeDCC/
DnaseSeq	A549	wgEncodeOpenChromDnaseA549BaseOverlapSignal.bigWig	http://hgdownload.cse.ucsc.edu/goldenPath/hg19/encodeDCC/
FaireSeq	A549	wgEncodeOpenChromFaireA549BaseOverlapSignal.bigWig	http://hgdownload.cse.ucsc.edu/goldenPath/hg19/encodeDCC/
H2A.Z	A549	E114-H2A.Z.fc.signal.bigwig	https://sites.google.com/site/anshulkundaje/projects/epigenomeroadmap
H3K27ac	A549	E114-H3K27ac.fc.signal.bigwig	https://sites.google.com/site/anshulkundaje/projects/epigenomeroadmap
H3K27me3	A549	E114-H3K27me3.fc.signal.bigwig	https://sites.google.com/site/anshulkundaje/projects/epigenomeroadmap
H3K36me3	A549	E114-H3K36me3.fc.signal.bigwig	https://sites.google.com/site/anshulkundaje/projects/epigenomeroadmap
H3K4me1	A549	E114-H3K4me1.fc.signal.bigwig	https://sites.google.com/site/anshulkundaje/projects/epigenomeroadmap
H3K4me2	A549	E114-H3K4me2.fc.signal.bigwig	https://sites.google.com/site/anshulkundaje/projects/epigenomeroadmap
H3K4me3	A549	E114-H3K4me3.fc.signal.bigwig	https://sites.google.com/site/anshulkundaje/projects/epigenomeroadmap
H3K79me2	A549	E114-H3K79me2.fc.signal.bigwig	https://sites.google.com/site/anshulkundaje/projects/epigenomeroadmap
H3K9ac	A549	E114-H3K9ac.fc.signal.bigwig	https://sites.google.com/site/anshulkundaje/projects/epigenomeroadmap
H3K9me3	A549	E114-H3K9me3.fc.signal.bigwig	https://sites.google.com/site/anshulkundaje/projects/epigenomeroadmap
H4K20me1	A549	E114-H4K20me1.fc.signal.bigwig	https://sites.google.com/site/anshulkundaje/projects/epigenomeroadmap
ATF3	A549	wgEncodeHaibTfbsA549Atf3V0422111Etoh02AlnRep0.bam_VS_wgEncodeHaibTfbsA549RxlchPcr1xEtoh02AlnRep0.bam.fc.signal.bw	http://www.broadinstitute.org/~anshul/projects/encode/rawdata/signal/mar2012/pooledReps/bigwig/macs2signal/foldChange/
BCL3	A549	wgEncodeHaibTfbsA549Bcl3V0422111Etoh02AlnRep0.bam_VS_wgEncodeHaibTfbsA549RxlchPcr1xEtoh02AlnRep0.bam.fc.signal.bw	http://www.broadinstitute.org/~anshul/projects/encode/rawdata/signal/mar2012/pooledReps/bigwig/macs2signal/foldChange/
BHLHE40	A549	wgEncodeSydhTfbsA549Bhlhe40IggrabAlnRep0.bam_VS_wgEncodeSydhTfbsA549InputIggrabAlnRep1.bam.fc.signal.bw	http://www.broadinstitute.org/~anshul/projects/encode/rawdata/signal/mar2012/pooledReps/bigwig/macs2signal/foldChange/
CEBPB	A549	wgEncodeSydhTfbsA549CebpbIggrabAlnRep0.bam_VS_wgEncodeSydhTfbsA549InputIggrabAlnRep1.bam.fc.signal.bw	http://www.broadinstitute.org/~anshul/projects/encode/rawdata/signal/mar2012/pooledReps/bigwig/macs2signal/foldChange/
CREB1	A549	wgEncodeHaibTfbsA549Creb1sc240V0416102Dex100nmAlnRep0.bam_VS_wgEncodeHaibTfbsA549Creb1sc240Pcr1xEtoh02AlnRep0.bam.fc.signal.bw	http://www.broadinstitute.org/~anshul/projects/encode/rawdata/signal/mar2012/pooledReps/bigwig/macs2signal/foldChange/
CTCF	A549	wgEncodeHaibTfbsA549Ctcfsc5916Pcr1xDex100nmAlnRep0.bam_VS_wgEncodeHaibTfbsA549RxlchPcr1xDex100nmAlnRep0.bam.fc.signal.bw	http://www.broadinstitute.org/~anshul/projects/encode/rawdata/signal/mar2012/pooledReps/bigwig/macs2signal/foldChange/
ELF1	A549	wgEncodeHaibTfbsA549Elf1V0422111Etoh02AlnRep0.bam_VS_wgEncodeHaibTfbsA549RxlchPcr1xEtoh02AlnRep0.bam.fc.signal.bw	http://www.broadinstitute.org/~anshul/projects/encode/rawdata/signal/mar2012/pooledReps/bigwig/macs2signal/foldChange/
EP300	A549	wgEncodeHaibTfbsA549P300V0422111Etoh02AlnRep0.bam_VS_wgEncodeHaibTfbsA549RxlchPcr1xEtoh02AlnRep0.bam.fc.signal.bw	http://www.broadinstitute.org/~anshul/projects/encode/rawdata/signal/mar2012/pooledReps/bigwig/macs2signal/foldChange/
ETS1	A549	wgEncodeHaibTfbsA549Ets1V0422111Etoh02AlnRep0.bam_VS_wgEncodeHaibTfbsA549RxlchPcr1xEtoh02AlnRep0.bam.fc.signal.bw	http://www.broadinstitute.org/~anshul/projects/encode/rawdata/signal/mar2012/pooledReps/bigwig/macs2signal/foldChange/
FOSL2	A549	wgEncodeHaibTfbsA549Fosl2V0422111Etoh02AlnRep0.bam_VS_wgEncodeHaibTfbsA549RxlchPcr1xEtoh02AlnRep0.bam.fc.signal.bw	http://www.broadinstitute.org/~anshul/projects/encode/rawdata/signal/mar2012/pooledReps/bigwig/macs2signal/foldChange/
FOXA1	A549	wgEncodeHaibTfbsA549Foxa1V0416102Dex100nmAlnRep0.bam_VS_wgEncodeHaibTfbsA549Foxa1V0416102Etoh02AlnRep0.bam.fc.signal.bw	http://www.broadinstitute.org/~anshul/projects/encode/rawdata/signal/mar2012/pooledReps/bigwig/macs2signal/foldChange/
GABPB1	A549	wgEncodeHaibTfbsA549GabpV0422111Etoh02AlnRep0.bam_VS_wgEncodeHaibTfbsA549RxlchPcr1xEtoh02AlnRep0.bam.fc.signal.bw	http://www.broadinstitute.org/~anshul/projects/encode/rawdata/signal/mar2012/pooledReps/bigwig/macs2signal/foldChange/
MAX	A549	wgEncodeSydhTfbsA549MaxIggrabAlnRep0.bam_VS_wgEncodeSydhTfbsA549InputIggrabAlnRep1.bam.fc.signal.bw	http://www.broadinstitute.org/~anshul/projects/encode/rawdata/signal/mar2012/pooledReps/bigwig/macs2signal/foldChange/
NR3C1	A549	wgEncodeHaibTfbsA549GrPcr1xDex500pmAlnRep0.bam_VS_wgEncodeHaibTfbsA549GrPcr1xEtoh02AlnRep0.bam.fc.signal.bw	http://www.broadinstitute.org/~anshul/projects/encode/rawdata/signal/mar2012/pooledReps/bigwig/macs2signal/foldChange/
POLR2A	A549	wgEncodeHaibTfbsA549Pol2Pcr2xDex100nmAlnRep0.bam_VS_wgEncodeHaibTfbsA549RxlchPcr1xDex100nmAlnRep0.bam.fc.signal.bw	http://www.broadinstitute.org/~anshul/projects/encode/rawdata/signal/mar2012/pooledReps/bigwig/macs2signal/foldChange/
RAD21	A549	wgEncodeSydhTfbsA549Rad21IggrabAlnRep0.bam_VS_wgEncodeSydhTfbsA549InputIggrabAlnRep1.bam.fc.signal.bw	http://www.broadinstitute.org/~anshul/projects/encode/rawdata/signal/mar2012/pooledReps/bigwig/macs2signal/foldChange/
REST	A549	wgEncodeHaibTfbsA549NrsfV0422111Etoh02AlnRep0.bam_VS_wgEncodeHaibTfbsA549RxlchPcr1xEtoh02AlnRep0.bam.fc.signal.bw	http://www.broadinstitute.org/~anshul/projects/encode/rawdata/signal/mar2012/pooledReps/bigwig/macs2signal/foldChange/
SIN3A	A549	wgEncodeHaibTfbsA549Sin3ak20V0422111Etoh02AlnRep0.bam_VS_wgEncodeHaibTfbsA549RxlchPcr1xEtoh02AlnRep0.bam.fc.signal.bw	http://www.broadinstitute.org/~anshul/projects/encode/rawdata/signal/mar2012/pooledReps/bigwig/macs2signal/foldChange/
SIX5	A549	wgEncodeHaibTfbsA549Six5V0422111Etoh02AlnRep0.bam_VS_wgEncodeHaibTfbsA549RxlchPcr1xEtoh02AlnRep0.bam.fc.signal.bw	http://www.broadinstitute.org/~anshul/projects/encode/rawdata/signal/mar2012/pooledReps/bigwig/macs2signal/foldChange/
SP1	A549	wgEncodeHaibTfbsA549Sp1V0422111Etoh02AlnRep0.bam_VS_wgEncodeHaibTfbsA549RxlchPcr1xEtoh02AlnRep0.bam.fc.signal.bw	http://www.broadinstitute.org/~anshul/projects/encode/rawdata/signal/mar2012/pooledReps/bigwig/macs2signal/foldChange/
TAF1	A549	wgEncodeHaibTfbsA549Taf1V0422111Etoh02AlnRep0.bam_VS_wgEncodeHaibTfbsA549RxlchPcr1xEtoh02AlnRep0.bam.fc.signal.bw	http://www.broadinstitute.org/~anshul/projects/encode/rawdata/signal/mar2012/pooledReps/bigwig/macs2signal/foldChange/
TCF12	A549	wgEncodeHaibTfbsA549Tcf12V0422111Etoh02AlnRep0.bam_VS_wgEncodeHaibTfbsA549RxlchPcr1xEtoh02AlnRep0.bam.fc.signal.bw	http://www.broadinstitute.org/~anshul/projects/encode/rawdata/signal/mar2012/pooledReps/bigwig/macs2signal/foldChange/
USF1	A549	wgEncodeHaibTfbsA549Usf1Pcr1xDex100nmAlnRep0.bam_VS_wgEncodeHaibTfbsA549RxlchPcr1xDex100nmAlnRep0.bam.fc.signal.bw	http://www.broadinstitute.org/~anshul/projects/encode/rawdata/signal/mar2012/pooledReps/bigwig/macs2signal/foldChange/
YY1	A549	wgEncodeHaibTfbsA549Yy1cV0422111Etoh02AlnRep0.bam_VS_wgEncodeHaibTfbsA549RxlchPcr1xEtoh02AlnRep0.bam.fc.signal.bw	http://www.broadinstitute.org/~anshul/projects/encode/rawdata/signal/mar2012/pooledReps/bigwig/macs2signal/foldChange/
ZBTB33	A549	wgEncodeHaibTfbsA549Zbtb33V0422111Etoh02AlnRep0.bam_VS_wgEncodeHaibTfbsA549RxlchPcr1xEtoh02AlnRep0.bam.fc.signal.bw	http://www.broadinstitute.org/~anshul/projects/encode/rawdata/signal/mar2012/pooledReps/bigwig/macs2signal/foldChange/
DnaseSeq	AG04449	wgEncodeUwDnaseAg04449RawRep1.bigWig	http://hgdownload.cse.ucsc.edu/goldenPath/hg19/encodeDCC/
H3K4me3	AG04449	wgEncodeUwHistoneAg04449H3k4me3StdAlnRep0.bam_VS_wgEncodeUwHistoneAg04449InputStdAlnRep1.bam.fc.signal.bw	http://www.broadinstitute.org/~anshul/projects/encode/rawdata/signal/mar2012/pooledReps/bigwig/macs2signal/foldChange/
CTCF	AG04449	wgEncodeUwTfbsAg04449CtcfStdAlnRep0.bam_VS_wgEncodeUwTfbsAg04449InputStdAlnRep1.bam.fc.signal.bw	http://www.broadinstitute.org/~anshul/projects/encode/rawdata/signal/mar2012/pooledReps/bigwig/macs2signal/foldChange/
DnaseSeq	AG04450	wgEncodeUwDnaseAg04450RawRep1.bigWig	http://hgdownload.cse.ucsc.edu/goldenPath/hg19/encodeDCC/
H3K4me3	AG04450	wgEncodeUwHistoneAg04450H3k4me3StdAlnRep0.bam_VS_wgEncodeUwHistoneAg04450InputStdAlnRep1.bam.fc.signal.bw	http://www.broadinstitute.org/~anshul/projects/encode/rawdata/signal/mar2012/pooledReps/bigwig/macs2signal/foldChange/
CTCF	AG04450	wgEncodeUwTfbsAg04450CtcfStdAlnRep0.bam_VS_wgEncodeUwTfbsAg04450InputStdAlnRep1.bam.fc.signal.bw	http://www.broadinstitute.org/~anshul/projects/encode/rawdata/signal/mar2012/pooledReps/bigwig/macs2signal/foldChange/
DnaseSeq	AG09309	wgEncodeUwDnaseAg09309RawRep1.bigWig	http://hgdownload.cse.ucsc.edu/goldenPath/hg19/encodeDCC/
H3K4me3	AG09309	wgEncodeUwHistoneAg09309H3k4me3StdAlnRep0.bam_VS_wgEncodeUwHistoneAg09309InputStdAlnRep1.bam.fc.signal.bw	http://www.broadinstitute.org/~anshul/projects/encode/rawdata/signal/mar2012/pooledReps/bigwig/macs2signal/foldChange/
CTCF	AG09309	wgEncodeUwTfbsAg09309CtcfStdAlnRep0.bam_VS_wgEncodeUwTfbsAg09309InputStdAlnRep1.bam.fc.signal.bw	http://www.broadinstitute.org/~anshul/projects/encode/rawdata/signal/mar2012/pooledReps/bigwig/macs2signal/foldChange/
DnaseSeq	AG09319	wgEncodeUwDnaseAg09319RawRep1.bigWig	http://hgdownload.cse.ucsc.edu/goldenPath/hg19/encodeDCC/
H3K4me3	AG09319	wgEncodeUwHistoneAg09319H3k4me3StdAlnRep0.bam_VS_wgEncodeUwHistoneAg09319InputStdAlnRep1.bam.fc.signal.bw	http://www.broadinstitute.org/~anshul/projects/encode/rawdata/signal/mar2012/pooledReps/bigwig/macs2signal/foldChange/
CTCF	AG09319	wgEncodeUwTfbsAg09319CtcfStdAlnRep0.bam_VS_wgEncodeUwTfbsAg09319InputStdAlnRep1.bam.fc.signal.bw	http://www.broadinstitute.org/~anshul/projects/encode/rawdata/signal/mar2012/pooledReps/bigwig/macs2signal/foldChange/
DnaseDgf	AG10803	wgEncodeUwDgfAg10803Raw.bigWig	http://hgdownload.cse.ucsc.edu/goldenPath/hg19/encodeDCC/
DnaseSeq	AG10803	wgEncodeUwDnaseAg10803RawRep1.bigWig	http://hgdownload.cse.ucsc.edu/goldenPath/hg19/encodeDCC/
H3K4me3	AG10803	wgEncodeUwHistoneAg10803H3k4me3StdAlnRep0.bam_VS_wgEncodeUwHistoneAg10803InputStdAlnRep1.bam.fc.signal.bw	http://www.broadinstitute.org/~anshul/projects/encode/rawdata/signal/mar2012/pooledReps/bigwig/macs2signal/foldChange/
CTCF	AG10803	wgEncodeUwTfbsAg10803CtcfStdAlnRep0.bam_VS_wgEncodeUwTfbsAg10803InputStdAlnRep1.bam.fc.signal.bw	http://www.broadinstitute.org/~anshul/projects/encode/rawdata/signal/mar2012/pooledReps/bigwig/macs2signal/foldChange/
H3K27me3	Adipose_Derived_Mesenchymal_Stem_Cell_Cultured_Cells	E025-H3K27me3.fc.signal.bigwig	https://sites.google.com/site/anshulkundaje/projects/epigenomeroadmap
H3K36me3	Adipose_Derived_Mesenchymal_Stem_Cell_Cultured_Cells	E025-H3K36me3.fc.signal.bigwig	https://sites.google.com/site/anshulkundaje/projects/epigenomeroadmap
H3K4me1	Adipose_Derived_Mesenchymal_Stem_Cell_Cultured_Cells	E025-H3K4me1.fc.signal.bigwig	https://sites.google.com/site/anshulkundaje/projects/epigenomeroadmap
H3K4me3	Adipose_Derived_Mesenchymal_Stem_Cell_Cultured_Cells	E025-H3K4me3.fc.signal.bigwig	https://sites.google.com/site/anshulkundaje/projects/epigenomeroadmap
H3K9ac	Adipose_Derived_Mesenchymal_Stem_Cell_Cultured_Cells	E025-H3K9ac.fc.signal.bigwig	https://sites.google.com/site/anshulkundaje/projects/epigenomeroadmap
H3K9me3	Adipose_Derived_Mesenchymal_Stem_Cell_Cultured_Cells	E025-H3K9me3.fc.signal.bigwig	https://sites.google.com/site/anshulkundaje/projects/epigenomeroadmap
H3K27ac	Adipose_Nuclei	E063-H3K27ac.fc.signal.bigwig	https://sites.google.com/site/anshulkundaje/projects/epigenomeroadmap
H3K27me3	Adipose_Nuclei	E063-H3K27me3.fc.signal.bigwig	https://sites.google.com/site/anshulkundaje/projects/epigenomeroadmap
H3K36me3	Adipose_Nuclei	E063-H3K36me3.fc.signal.bigwig	https://sites.google.com/site/anshulkundaje/projects/epigenomeroadmap
H3K4me1	Adipose_Nuclei	E063-H3K4me1.fc.signal.bigwig	https://sites.google.com/site/anshulkundaje/projects/epigenomeroadmap
H3K4me3	Adipose_Nuclei	E063-H3K4me3.fc.signal.bigwig	https://sites.google.com/site/anshulkundaje/projects/epigenomeroadmap
H3K9ac	Adipose_Nuclei	E063-H3K9ac.fc.signal.bigwig	https://sites.google.com/site/anshulkundaje/projects/epigenomeroadmap
H3K9me3	Adipose_Nuclei	E063-H3K9me3.fc.signal.bigwig	https://sites.google.com/site/anshulkundaje/projects/epigenomeroadmap
DnaseSeq	Adult_CD4_Th0	wgEncodeOpenChromDnaseAdultcd4th0BaseOverlapSignal.bigWig	http://hgdownload.cse.ucsc.edu/goldenPath/hg19/encodeDCC/
DnaseSeq	Adult_CD4_Th1	wgEncodeOpenChromDnaseAdultcd4th1BaseOverlapSignal.bigWig	http://hgdownload.cse.ucsc.edu/goldenPath/hg19/encodeDCC/
H3K27ac	Adult_Liver	E066-H3K27ac.fc.signal.bigwig	https://sites.google.com/site/anshulkundaje/projects/epigenomeroadmap
H3K27me3	Adult_Liver	E066-H3K27me3.fc.signal.bigwig	https://sites.google.com/site/anshulkundaje/projects/epigenomeroadmap
H3K36me3	Adult_Liver	E066-H3K36me3.fc.signal.bigwig	https://sites.google.com/site/anshulkundaje/projects/epigenomeroadmap
H3K4me1	Adult_Liver	E066-H3K4me1.fc.signal.bigwig	https://sites.google.com/site/anshulkundaje/projects/epigenomeroadmap
H3K4me3	Adult_Liver	E066-H3K4me3.fc.signal.bigwig	https://sites.google.com/site/anshulkundaje/projects/epigenomeroadmap
H3K9ac	Adult_Liver	E066-H3K9ac.fc.signal.bigwig	https://sites.google.com/site/anshulkundaje/projects/epigenomeroadmap
H3K9me3	Adult_Liver	E066-H3K9me3.fc.signal.bigwig	https://sites.google.com/site/anshulkundaje/projects/epigenomeroadmap
DnaseDgf	AoAF	wgEncodeUwDgfAoafRaw.bigWig	http://hgdownload.cse.ucsc.edu/goldenPath/hg19/encodeDCC/
DnaseSeq	AoAF	wgEncodeUwDnaseAoafRawRep1.bigWig	http://hgdownload.cse.ucsc.edu/goldenPath/hg19/encodeDCC/
H3K4me3	AoAF	wgEncodeUwHistoneAoafH3k4me3StdAlnRep0.bam_VS_wgEncodeUwHistoneAoafInputStdAlnRep1.bam.fc.signal.bw	http://www.broadinstitute.org/~anshul/projects/encode/rawdata/signal/mar2012/pooledReps/bigwig/macs2signal/foldChange/
CTCF	AoAF	wgEncodeUwTfbsAoafCtcfStdAlnRep0.bam_VS_wgEncodeUwTfbsAoafInputStdAlnRep1.bam.fc.signal.bw	http://www.broadinstitute.org/~anshul/projects/encode/rawdata/signal/mar2012/pooledReps/bigwig/macs2signal/foldChange/
DnaseSeq	AoSMC	wgEncodeOpenChromDnaseAosmcSerumfreeBaseOverlapSignal.bigWig	http://hgdownload.cse.ucsc.edu/goldenPath/hg19/encodeDCC/
H3K27ac	Aorta	E065-H3K27ac.fc.signal.bigwig	https://sites.google.com/site/anshulkundaje/projects/epigenomeroadmap
H3K27me3	Aorta	E065-H3K27me3.fc.signal.bigwig	https://sites.google.com/site/anshulkundaje/projects/epigenomeroadmap
H3K36me3	Aorta	E065-H3K36me3.fc.signal.bigwig	https://sites.google.com/site/anshulkundaje/projects/epigenomeroadmap
H3K4me1	Aorta	E065-H3K4me1.fc.signal.bigwig	https://sites.google.com/site/anshulkundaje/projects/epigenomeroadmap
H3K4me3	Aorta	E065-H3K4me3.fc.signal.bigwig	https://sites.google.com/site/anshulkundaje/projects/epigenomeroadmap
H3K9me3	Aorta	E065-H3K9me3.fc.signal.bigwig	https://sites.google.com/site/anshulkundaje/projects/epigenomeroadmap
H3K27ac	BC_Colon_H12817N	E079-H3K27ac.fc.signal.bigwig	https://sites.google.com/site/anshulkundaje/projects/epigenomeroadmap
H3K27me3	BC_Colon_H12817N	E079-H3K27me3.fc.signal.bigwig	https://sites.google.com/site/anshulkundaje/projects/epigenomeroadmap
H3K36me3	BC_Colon_H12817N	E079-H3K36me3.fc.signal.bigwig	https://sites.google.com/site/anshulkundaje/projects/epigenomeroadmap
H3K4me1	BC_Colon_H12817N	E079-H3K4me1.fc.signal.bigwig	https://sites.google.com/site/anshulkundaje/projects/epigenomeroadmap
H3K4me3	BC_Colon_H12817N	E079-H3K4me3.fc.signal.bigwig	https://sites.google.com/site/anshulkundaje/projects/epigenomeroadmap
H3K9me3	BC_Colon_H12817N	E079-H3K9me3.fc.signal.bigwig	https://sites.google.com/site/anshulkundaje/projects/epigenomeroadmap
H3K27ac	BC_Lung_01-11002	E096-H3K27ac.fc.signal.bigwig	https://sites.google.com/site/anshulkundaje/projects/epigenomeroadmap
H3K27me3	BC_Lung_01-11002	E096-H3K27me3.fc.signal.bigwig	https://sites.google.com/site/anshulkundaje/projects/epigenomeroadmap
H3K36me3	BC_Lung_01-11002	E096-H3K36me3.fc.signal.bigwig	https://sites.google.com/site/anshulkundaje/projects/epigenomeroadmap
H3K4me1	BC_Lung_01-11002	E096-H3K4me1.fc.signal.bigwig	https://sites.google.com/site/anshulkundaje/projects/epigenomeroadmap
H3K4me3	BC_Lung_01-11002	E096-H3K4me3.fc.signal.bigwig	https://sites.google.com/site/anshulkundaje/projects/epigenomeroadmap
H3K9me3	BC_Lung_01-11002	E096-H3K9me3.fc.signal.bigwig	https://sites.google.com/site/anshulkundaje/projects/epigenomeroadmap
DnaseSeq	BC_Lung_H12817N	E098-DNase.fc.signal.bigwig	https://sites.google.com/site/anshulkundaje/projects/epigenomeroadmap
H3K27ac	BC_Lung_H12817N	E098-H3K27ac.fc.signal.bigwig	https://sites.google.com/site/anshulkundaje/projects/epigenomeroadmap
H3K27me3	BC_Lung_H12817N	E098-H3K27me3.fc.signal.bigwig	https://sites.google.com/site/anshulkundaje/projects/epigenomeroadmap
H3K36me3	BC_Lung_H12817N	E098-H3K36me3.fc.signal.bigwig	https://sites.google.com/site/anshulkundaje/projects/epigenomeroadmap
H3K4me1	BC_Lung_H12817N	E098-H3K4me1.fc.signal.bigwig	https://sites.google.com/site/anshulkundaje/projects/epigenomeroadmap
H3K4me3	BC_Lung_H12817N	E098-H3K4me3.fc.signal.bigwig	https://sites.google.com/site/anshulkundaje/projects/epigenomeroadmap
H3K9me3	BC_Lung_H12817N	E098-H3K9me3.fc.signal.bigwig	https://sites.google.com/site/anshulkundaje/projects/epigenomeroadmap
H3K27ac	BC_Spleen_H12817N	E113-H3K27ac.fc.signal.bigwig	https://sites.google.com/site/anshulkundaje/projects/epigenomeroadmap
H3K27me3	BC_Spleen_H12817N	E113-H3K27me3.fc.signal.bigwig	https://sites.google.com/site/anshulkundaje/projects/epigenomeroadmap
H3K36me3	BC_Spleen_H12817N	E113-H3K36me3.fc.signal.bigwig	https://sites.google.com/site/anshulkundaje/projects/epigenomeroadmap
H3K4me1	BC_Spleen_H12817N	E113-H3K4me1.fc.signal.bigwig	https://sites.google.com/site/anshulkundaje/projects/epigenomeroadmap
H3K4me3	BC_Spleen_H12817N	E113-H3K4me3.fc.signal.bigwig	https://sites.google.com/site/anshulkundaje/projects/epigenomeroadmap
H3K9me3	BC_Spleen_H12817N	E113-H3K9me3.fc.signal.bigwig	https://sites.google.com/site/anshulkundaje/projects/epigenomeroadmap
DnaseSeq	BE2_C	wgEncodeUwDnaseBe2cRawRep1.bigWig	http://hgdownload.cse.ucsc.edu/goldenPath/hg19/encodeDCC/
H3K4me3	BE2_C	wgEncodeUwHistoneBe2cH3k04me3StdAlnRep0.bam_VS_wgEncodeUwHistoneBe2cInputStdAlnRep1.bam.fc.signal.bw	http://www.broadinstitute.org/~anshul/projects/encode/rawdata/signal/mar2012/pooledReps/bigwig/macs2signal/foldChange/
CTCF	BE2_C	wgEncodeUwTfbsBe2cCtcfStdAlnRep0.bam_VS_wgEncodeUwTfbsBe2cInputStdAlnRep1.bam.fc.signal.bw	http://www.broadinstitute.org/~anshul/projects/encode/rawdata/signal/mar2012/pooledReps/bigwig/macs2signal/foldChange/
RepliChip	BG02ES	wgEncodeFsuRepliChipBg02esWaveSignalRep1.bigWig	http://hgdownload.cse.ucsc.edu/goldenPath/hg19/encodeDCC/
RepliSeq	BG02ES	wgEncodeUwRepliSeqBg02esG1bPctSignalRep1.bigWig	http://hgdownload.cse.ucsc.edu/goldenPath/hg19/encodeDCC/
DnaseSeq	BJ	wgEncodeUwDnaseBjRawRep1.bigWig	http://hgdownload.cse.ucsc.edu/goldenPath/hg19/encodeDCC/
H3K27me3	BJ	wgEncodeUwHistoneBjH3k27me3StdAlnRep0.bam_VS_wgEncodeUwHistoneBjInputStdAlnRep1.bam.fc.signal.bw	http://www.broadinstitute.org/~anshul/projects/encode/rawdata/signal/mar2012/pooledReps/bigwig/macs2signal/foldChange/
H3K36me3	BJ	wgEncodeUwHistoneBjH3k36me3StdAlnRep0.bam_VS_wgEncodeUwHistoneBjInputStdAlnRep1.bam.fc.signal.bw	http://www.broadinstitute.org/~anshul/projects/encode/rawdata/signal/mar2012/pooledReps/bigwig/macs2signal/foldChange/
H3K4me3	BJ	wgEncodeUwHistoneBjH3k4me3StdAlnRep0.bam_VS_wgEncodeUwHistoneBjInputStdAlnRep1.bam.fc.signal.bw	http://www.broadinstitute.org/~anshul/projects/encode/rawdata/signal/mar2012/pooledReps/bigwig/macs2signal/foldChange/
RepliSeq	BJ	wgEncodeUwRepliSeqBjG1bPctSignalRep1.bigWig	http://hgdownload.cse.ucsc.edu/goldenPath/hg19/encodeDCC/
CTCF	BJ	wgEncodeUwTfbsBjCtcfStdAlnRep0.bam_VS_wgEncodeUwTfbsBjInputStdAlnRep1.bam.fc.signal.bw	http://www.broadinstitute.org/~anshul/projects/encode/rawdata/signal/mar2012/pooledReps/bigwig/macs2signal/foldChange/
H3K27ac	Bone_Marrow_Derived_Mesenchymal_Stem_Cell_Cultured_Cells	E026-H3K27ac.fc.signal.bigwig	https://sites.google.com/site/anshulkundaje/projects/epigenomeroadmap
H3K27me3	Bone_Marrow_Derived_Mesenchymal_Stem_Cell_Cultured_Cells	E026-H3K27me3.fc.signal.bigwig	https://sites.google.com/site/anshulkundaje/projects/epigenomeroadmap
H3K36me3	Bone_Marrow_Derived_Mesenchymal_Stem_Cell_Cultured_Cells	E026-H3K36me3.fc.signal.bigwig	https://sites.google.com/site/anshulkundaje/projects/epigenomeroadmap
H3K4me1	Bone_Marrow_Derived_Mesenchymal_Stem_Cell_Cultured_Cells	E026-H3K4me1.fc.signal.bigwig	https://sites.google.com/site/anshulkundaje/projects/epigenomeroadmap
H3K4me3	Bone_Marrow_Derived_Mesenchymal_Stem_Cell_Cultured_Cells	E026-H3K4me3.fc.signal.bigwig	https://sites.google.com/site/anshulkundaje/projects/epigenomeroadmap
H3K9ac	Bone_Marrow_Derived_Mesenchymal_Stem_Cell_Cultured_Cells	E026-H3K9ac.fc.signal.bigwig	https://sites.google.com/site/anshulkundaje/projects/epigenomeroadmap
H3K9me3	Bone_Marrow_Derived_Mesenchymal_Stem_Cell_Cultured_Cells	E026-H3K9me3.fc.signal.bigwig	https://sites.google.com/site/anshulkundaje/projects/epigenomeroadmap
H3K27ac	Brain_Angular_Gyrus	E067-H3K27ac.fc.signal.bigwig	https://sites.google.com/site/anshulkundaje/projects/epigenomeroadmap
H3K27me3	Brain_Angular_Gyrus	E067-H3K27me3.fc.signal.bigwig	https://sites.google.com/site/anshulkundaje/projects/epigenomeroadmap
H3K36me3	Brain_Angular_Gyrus	E067-H3K36me3.fc.signal.bigwig	https://sites.google.com/site/anshulkundaje/projects/epigenomeroadmap
H3K4me1	Brain_Angular_Gyrus	E067-H3K4me1.fc.signal.bigwig	https://sites.google.com/site/anshulkundaje/projects/epigenomeroadmap
H3K4me3	Brain_Angular_Gyrus	E067-H3K4me3.fc.signal.bigwig	https://sites.google.com/site/anshulkundaje/projects/epigenomeroadmap
H3K9ac	Brain_Angular_Gyrus	E067-H3K9ac.fc.signal.bigwig	https://sites.google.com/site/anshulkundaje/projects/epigenomeroadmap
H3K9me3	Brain_Angular_Gyrus	E067-H3K9me3.fc.signal.bigwig	https://sites.google.com/site/anshulkundaje/projects/epigenomeroadmap
H3K27ac	Brain_Anterior_Caudate	E068-H3K27ac.fc.signal.bigwig	https://sites.google.com/site/anshulkundaje/projects/epigenomeroadmap
H3K27me3	Brain_Anterior_Caudate	E068-H3K27me3.fc.signal.bigwig	https://sites.google.com/site/anshulkundaje/projects/epigenomeroadmap
H3K36me3	Brain_Anterior_Caudate	E068-H3K36me3.fc.signal.bigwig	https://sites.google.com/site/anshulkundaje/projects/epigenomeroadmap
H3K4me1	Brain_Anterior_Caudate	E068-H3K4me1.fc.signal.bigwig	https://sites.google.com/site/anshulkundaje/projects/epigenomeroadmap
H3K4me3	Brain_Anterior_Caudate	E068-H3K4me3.fc.signal.bigwig	https://sites.google.com/site/anshulkundaje/projects/epigenomeroadmap
H3K9ac	Brain_Anterior_Caudate	E068-H3K9ac.fc.signal.bigwig	https://sites.google.com/site/anshulkundaje/projects/epigenomeroadmap
H3K9me3	Brain_Anterior_Caudate	E068-H3K9me3.fc.signal.bigwig	https://sites.google.com/site/anshulkundaje/projects/epigenomeroadmap
H3K27ac	Brain_Cingulate_Gyrus	E069-H3K27ac.fc.signal.bigwig	https://sites.google.com/site/anshulkundaje/projects/epigenomeroadmap
H3K27me3	Brain_Cingulate_Gyrus	E069-H3K27me3.fc.signal.bigwig	https://sites.google.com/site/anshulkundaje/projects/epigenomeroadmap
H3K36me3	Brain_Cingulate_Gyrus	E069-H3K36me3.fc.signal.bigwig	https://sites.google.com/site/anshulkundaje/projects/epigenomeroadmap
H3K4me1	Brain_Cingulate_Gyrus	E069-H3K4me1.fc.signal.bigwig	https://sites.google.com/site/anshulkundaje/projects/epigenomeroadmap
H3K4me3	Brain_Cingulate_Gyrus	E069-H3K4me3.fc.signal.bigwig	https://sites.google.com/site/anshulkundaje/projects/epigenomeroadmap
H3K9ac	Brain_Cingulate_Gyrus	E069-H3K9ac.fc.signal.bigwig	https://sites.google.com/site/anshulkundaje/projects/epigenomeroadmap
H3K9me3	Brain_Cingulate_Gyrus	E069-H3K9me3.fc.signal.bigwig	https://sites.google.com/site/anshulkundaje/projects/epigenomeroadmap
H3K27ac	Brain_Dorsolateral_Prefrontal_Cortex	E073-H3K27ac.fc.signal.bigwig	https://sites.google.com/site/anshulkundaje/projects/epigenomeroadmap
H3K27me3	Brain_Dorsolateral_Prefrontal_Cortex	E073-H3K27me3.fc.signal.bigwig	https://sites.google.com/site/anshulkundaje/projects/epigenomeroadmap
H3K36me3	Brain_Dorsolateral_Prefrontal_Cortex	E073-H3K36me3.fc.signal.bigwig	https://sites.google.com/site/anshulkundaje/projects/epigenomeroadmap
H3K4me1	Brain_Dorsolateral_Prefrontal_Cortex	E073-H3K4me1.fc.signal.bigwig	https://sites.google.com/site/anshulkundaje/projects/epigenomeroadmap
H3K4me3	Brain_Dorsolateral_Prefrontal_Cortex	E073-H3K4me3.fc.signal.bigwig	https://sites.google.com/site/anshulkundaje/projects/epigenomeroadmap
H3K9ac	Brain_Dorsolateral_Prefrontal_Cortex	E073-H3K9ac.fc.signal.bigwig	https://sites.google.com/site/anshulkundaje/projects/epigenomeroadmap
H3K9me3	Brain_Dorsolateral_Prefrontal_Cortex	E073-H3K9me3.fc.signal.bigwig	https://sites.google.com/site/anshulkundaje/projects/epigenomeroadmap
H3K27me3	Brain_Germinal_Matrix	E070-H3K27me3.fc.signal.bigwig	https://sites.google.com/site/anshulkundaje/projects/epigenomeroadmap
H3K36me3	Brain_Germinal_Matrix	E070-H3K36me3.fc.signal.bigwig	https://sites.google.com/site/anshulkundaje/projects/epigenomeroadmap
H3K4me1	Brain_Germinal_Matrix	E070-H3K4me1.fc.signal.bigwig	https://sites.google.com/site/anshulkundaje/projects/epigenomeroadmap
H3K4me3	Brain_Germinal_Matrix	E070-H3K4me3.fc.signal.bigwig	https://sites.google.com/site/anshulkundaje/projects/epigenomeroadmap
H3K9me3	Brain_Germinal_Matrix	E070-H3K9me3.fc.signal.bigwig	https://sites.google.com/site/anshulkundaje/projects/epigenomeroadmap
H3K27ac	Brain_Hippocampus_Middle	E071-H3K27ac.fc.signal.bigwig	https://sites.google.com/site/anshulkundaje/projects/epigenomeroadmap
H3K27me3	Brain_Hippocampus_Middle	E071-H3K27me3.fc.signal.bigwig	https://sites.google.com/site/anshulkundaje/projects/epigenomeroadmap
H3K36me3	Brain_Hippocampus_Middle	E071-H3K36me3.fc.signal.bigwig	https://sites.google.com/site/anshulkundaje/projects/epigenomeroadmap
H3K4me1	Brain_Hippocampus_Middle	E071-H3K4me1.fc.signal.bigwig	https://sites.google.com/site/anshulkundaje/projects/epigenomeroadmap
H3K4me3	Brain_Hippocampus_Middle	E071-H3K4me3.fc.signal.bigwig	https://sites.google.com/site/anshulkundaje/projects/epigenomeroadmap
H3K9me3	Brain_Hippocampus_Middle	E071-H3K9me3.fc.signal.bigwig	https://sites.google.com/site/anshulkundaje/projects/epigenomeroadmap
H3K27ac	Brain_Inferior_Temporal_Lobe	E072-H3K27ac.fc.signal.bigwig	https://sites.google.com/site/anshulkundaje/projects/epigenomeroadmap
H3K27me3	Brain_Inferior_Temporal_Lobe	E072-H3K27me3.fc.signal.bigwig	https://sites.google.com/site/anshulkundaje/projects/epigenomeroadmap
H3K36me3	Brain_Inferior_Temporal_Lobe	E072-H3K36me3.fc.signal.bigwig	https://sites.google.com/site/anshulkundaje/projects/epigenomeroadmap
H3K4me1	Brain_Inferior_Temporal_Lobe	E072-H3K4me1.fc.signal.bigwig	https://sites.google.com/site/anshulkundaje/projects/epigenomeroadmap
H3K4me3	Brain_Inferior_Temporal_Lobe	E072-H3K4me3.fc.signal.bigwig	https://sites.google.com/site/anshulkundaje/projects/epigenomeroadmap
H3K9ac	Brain_Inferior_Temporal_Lobe	E072-H3K9ac.fc.signal.bigwig	https://sites.google.com/site/anshulkundaje/projects/epigenomeroadmap
H3K9me3	Brain_Inferior_Temporal_Lobe	E072-H3K9me3.fc.signal.bigwig	https://sites.google.com/site/anshulkundaje/projects/epigenomeroadmap
H3K27ac	Brain_Substantia_Nigra	E074-H3K27ac.fc.signal.bigwig	https://sites.google.com/site/anshulkundaje/projects/epigenomeroadmap
H3K27me3	Brain_Substantia_Nigra	E074-H3K27me3.fc.signal.bigwig	https://sites.google.com/site/anshulkundaje/projects/epigenomeroadmap
H3K36me3	Brain_Substantia_Nigra	E074-H3K36me3.fc.signal.bigwig	https://sites.google.com/site/anshulkundaje/projects/epigenomeroadmap
H3K4me1	Brain_Substantia_Nigra	E074-H3K4me1.fc.signal.bigwig	https://sites.google.com/site/anshulkundaje/projects/epigenomeroadmap
H3K4me3	Brain_Substantia_Nigra	E074-H3K4me3.fc.signal.bigwig	https://sites.google.com/site/anshulkundaje/projects/epigenomeroadmap
H3K9ac	Brain_Substantia_Nigra	E074-H3K9ac.fc.signal.bigwig	https://sites.google.com/site/anshulkundaje/projects/epigenomeroadmap
H3K9me3	Brain_Substantia_Nigra	E074-H3K9me3.fc.signal.bigwig	https://sites.google.com/site/anshulkundaje/projects/epigenomeroadmap
H3K27me3	Breast_Myoepithelial_Cells	E027-H3K27me3.fc.signal.bigwig	https://sites.google.com/site/anshulkundaje/projects/epigenomeroadmap
H3K36me3	Breast_Myoepithelial_Cells	E027-H3K36me3.fc.signal.bigwig	https://sites.google.com/site/anshulkundaje/projects/epigenomeroadmap
H3K4me1	Breast_Myoepithelial_Cells	E027-H3K4me1.fc.signal.bigwig	https://sites.google.com/site/anshulkundaje/projects/epigenomeroadmap
H3K4me3	Breast_Myoepithelial_Cells	E027-H3K4me3.fc.signal.bigwig	https://sites.google.com/site/anshulkundaje/projects/epigenomeroadmap
H3K9ac	Breast_Myoepithelial_Cells	E027-H3K9ac.fc.signal.bigwig	https://sites.google.com/site/anshulkundaje/projects/epigenomeroadmap
H3K9me3	Breast_Myoepithelial_Cells	E027-H3K9me3.fc.signal.bigwig	https://sites.google.com/site/anshulkundaje/projects/epigenomeroadmap
DnaseSeq	Breast_vHMEC	E028-DNase.fc.signal.bigwig	https://sites.google.com/site/anshulkundaje/projects/epigenomeroadmap
H3K27me3	Breast_vHMEC	E028-H3K27me3.fc.signal.bigwig	https://sites.google.com/site/anshulkundaje/projects/epigenomeroadmap
H3K36me3	Breast_vHMEC	E028-H3K36me3.fc.signal.bigwig	https://sites.google.com/site/anshulkundaje/projects/epigenomeroadmap
H3K4me1	Breast_vHMEC	E028-H3K4me1.fc.signal.bigwig	https://sites.google.com/site/anshulkundaje/projects/epigenomeroadmap
H3K4me3	Breast_vHMEC	E028-H3K4me3.fc.signal.bigwig	https://sites.google.com/site/anshulkundaje/projects/epigenomeroadmap
H3K9me3	Breast_vHMEC	E028-H3K9me3.fc.signal.bigwig	https://sites.google.com/site/anshulkundaje/projects/epigenomeroadmap
DnaseSeq	CD14_Primary_Cells	E029-DNase.fc.signal.bigwig	https://sites.google.com/site/anshulkundaje/projects/epigenomeroadmap
H3K27ac	CD14_Primary_Cells	E029-H3K27ac.fc.signal.bigwig	https://sites.google.com/site/anshulkundaje/projects/epigenomeroadmap
H3K27me3	CD14_Primary_Cells	E029-H3K27me3.fc.signal.bigwig	https://sites.google.com/site/anshulkundaje/projects/epigenomeroadmap
H3K36me3	CD14_Primary_Cells	E029-H3K36me3.fc.signal.bigwig	https://sites.google.com/site/anshulkundaje/projects/epigenomeroadmap
H3K4me1	CD14_Primary_Cells	E029-H3K4me1.fc.signal.bigwig	https://sites.google.com/site/anshulkundaje/projects/epigenomeroadmap
H3K4me3	CD14_Primary_Cells	E029-H3K4me3.fc.signal.bigwig	https://sites.google.com/site/anshulkundaje/projects/epigenomeroadmap
H3K9me3	CD14_Primary_Cells	E029-H3K9me3.fc.signal.bigwig	https://sites.google.com/site/anshulkundaje/projects/epigenomeroadmap
H3K27me3	CD15_Primary_Cells	E030-H3K27me3.fc.signal.bigwig	https://sites.google.com/site/anshulkundaje/projects/epigenomeroadmap
H3K36me3	CD15_Primary_Cells	E030-H3K36me3.fc.signal.bigwig	https://sites.google.com/site/anshulkundaje/projects/epigenomeroadmap
H3K4me1	CD15_Primary_Cells	E030-H3K4me1.fc.signal.bigwig	https://sites.google.com/site/anshulkundaje/projects/epigenomeroadmap
H3K4me3	CD15_Primary_Cells	E030-H3K4me3.fc.signal.bigwig	https://sites.google.com/site/anshulkundaje/projects/epigenomeroadmap
H3K9me3	CD15_Primary_Cells	E030-H3K9me3.fc.signal.bigwig	https://sites.google.com/site/anshulkundaje/projects/epigenomeroadmap
H3K27me3	CD19_Primary_Cells_Cord_BI	E031-H3K27me3.fc.signal.bigwig	https://sites.google.com/site/anshulkundaje/projects/epigenomeroadmap
H3K36me3	CD19_Primary_Cells_Cord_BI	E031-H3K36me3.fc.signal.bigwig	https://sites.google.com/site/anshulkundaje/projects/epigenomeroadmap
H3K4me1	CD19_Primary_Cells_Cord_BI	E031-H3K4me1.fc.signal.bigwig	https://sites.google.com/site/anshulkundaje/projects/epigenomeroadmap
H3K4me3	CD19_Primary_Cells_Cord_BI	E031-H3K4me3.fc.signal.bigwig	https://sites.google.com/site/anshulkundaje/projects/epigenomeroadmap
H3K9me3	CD19_Primary_Cells_Cord_BI	E031-H3K9me3.fc.signal.bigwig	https://sites.google.com/site/anshulkundaje/projects/epigenomeroadmap
DnaseSeq	CD19_Primary_Cells_Peripheral_UW	E032-DNase.fc.signal.bigwig	https://sites.google.com/site/anshulkundaje/projects/epigenomeroadmap
H3K27ac	CD19_Primary_Cells_Peripheral_UW	E032-H3K27ac.fc.signal.bigwig	https://sites.google.com/site/anshulkundaje/projects/epigenomeroadmap
H3K27me3	CD19_Primary_Cells_Peripheral_UW	E032-H3K27me3.fc.signal.bigwig	https://sites.google.com/site/anshulkundaje/projects/epigenomeroadmap
H3K36me3	CD19_Primary_Cells_Peripheral_UW	E032-H3K36me3.fc.signal.bigwig	https://sites.google.com/site/anshulkundaje/projects/epigenomeroadmap
H3K4me1	CD19_Primary_Cells_Peripheral_UW	E032-H3K4me1.fc.signal.bigwig	https://sites.google.com/site/anshulkundaje/projects/epigenomeroadmap
H3K4me3	CD19_Primary_Cells_Peripheral_UW	E032-H3K4me3.fc.signal.bigwig	https://sites.google.com/site/anshulkundaje/projects/epigenomeroadmap
H3K9me3	CD19_Primary_Cells_Peripheral_UW	E032-H3K9me3.fc.signal.bigwig	https://sites.google.com/site/anshulkundaje/projects/epigenomeroadmap
DnaseDgf	CD20+_RO01778	wgEncodeUwDgfCd20ro01778Raw.bigWig	http://hgdownload.cse.ucsc.edu/goldenPath/hg19/encodeDCC/
DnaseSeq	CD20+_RO01778	wgEncodeUwDnaseCd20ro01778RawRep1.bigWig	http://hgdownload.cse.ucsc.edu/goldenPath/hg19/encodeDCC/
H3K4me3	CD20+_RO01778	wgEncodeUwHistoneCd20ro01778H3k04me3StdAlnRep0.bam_VS_wgEncodeUwHistoneCd20ro01778InputStdAlnRep1.bam.fc.signal.bw	http://www.broadinstitute.org/~anshul/projects/encode/rawdata/signal/mar2012/pooledReps/bigwig/macs2signal/foldChange/
DnaseSeq	CD20+_RO01794	wgEncodeOpenChromDnaseCd20ro01794BaseOverlapSignal.bigWig	http://hgdownload.cse.ucsc.edu/goldenPath/hg19/encodeDCC/
H3K4me3	CD20+_RO01794	wgEncodeUwHistoneCd20ro01794H3k04me3StdAlnRep3.bam_VS_wgEncodeUwHistoneCd20ro01794InputStdAlnRep1.bam.fc.signal.bw	http://www.broadinstitute.org/~anshul/projects/encode/rawdata/signal/mar2012/pooledReps/bigwig/macs2signal/foldChange/
DnaseSeq	CD34+_Mobilized	wgEncodeUwDnaseCd34mobilizedRawRep1.bigWig	http://hgdownload.cse.ucsc.edu/goldenPath/hg19/encodeDCC/
H3K27me3	CD34_Cultured_Cells	E036-H3K27me3.fc.signal.bigwig	https://sites.google.com/site/anshulkundaje/projects/epigenomeroadmap
H3K36me3	CD34_Cultured_Cells	E036-H3K36me3.fc.signal.bigwig	https://sites.google.com/site/anshulkundaje/projects/epigenomeroadmap
H3K4me1	CD34_Cultured_Cells	E036-H3K4me1.fc.signal.bigwig	https://sites.google.com/site/anshulkundaje/projects/epigenomeroadmap
H3K4me3	CD34_Cultured_Cells	E036-H3K4me3.fc.signal.bigwig	https://sites.google.com/site/anshulkundaje/projects/epigenomeroadmap
H3K9me3	CD34_Cultured_Cells	E036-H3K9me3.fc.signal.bigwig	https://sites.google.com/site/anshulkundaje/projects/epigenomeroadmap
H3K27me3	CD34_Primary_Cells	E035-H3K27me3.fc.signal.bigwig	https://sites.google.com/site/anshulkundaje/projects/epigenomeroadmap
H3K36me3	CD34_Primary_Cells	E035-H3K36me3.fc.signal.bigwig	https://sites.google.com/site/anshulkundaje/projects/epigenomeroadmap
H3K4me1	CD34_Primary_Cells	E035-H3K4me1.fc.signal.bigwig	https://sites.google.com/site/anshulkundaje/projects/epigenomeroadmap
H3K4me3	CD34_Primary_Cells	E035-H3K4me3.fc.signal.bigwig	https://sites.google.com/site/anshulkundaje/projects/epigenomeroadmap
H3K9me3	CD34_Primary_Cells	E035-H3K9me3.fc.signal.bigwig	https://sites.google.com/site/anshulkundaje/projects/epigenomeroadmap
DnaseSeq	CD3_Primary_Cells_Cord_BI	E033-DNase.fc.signal.bigwig	https://sites.google.com/site/anshulkundaje/projects/epigenomeroadmap
H3K27me3	CD3_Primary_Cells_Cord_BI	E033-H3K27me3.fc.signal.bigwig	https://sites.google.com/site/anshulkundaje/projects/epigenomeroadmap
H3K36me3	CD3_Primary_Cells_Cord_BI	E033-H3K36me3.fc.signal.bigwig	https://sites.google.com/site/anshulkundaje/projects/epigenomeroadmap
H3K4me1	CD3_Primary_Cells_Cord_BI	E033-H3K4me1.fc.signal.bigwig	https://sites.google.com/site/anshulkundaje/projects/epigenomeroadmap
H3K4me3	CD3_Primary_Cells_Cord_BI	E033-H3K4me3.fc.signal.bigwig	https://sites.google.com/site/anshulkundaje/projects/epigenomeroadmap
H3K9me3	CD3_Primary_Cells_Cord_BI	E033-H3K9me3.fc.signal.bigwig	https://sites.google.com/site/anshulkundaje/projects/epigenomeroadmap
DnaseSeq	CD3_Primary_Cells_Peripheral_UW	E034-DNase.fc.signal.bigwig	https://sites.google.com/site/anshulkundaje/projects/epigenomeroadmap
H3K27ac	CD3_Primary_Cells_Peripheral_UW	E034-H3K27ac.fc.signal.bigwig	https://sites.google.com/site/anshulkundaje/projects/epigenomeroadmap
H3K27me3	CD3_Primary_Cells_Peripheral_UW	E034-H3K27me3.fc.signal.bigwig	https://sites.google.com/site/anshulkundaje/projects/epigenomeroadmap
H3K36me3	CD3_Primary_Cells_Peripheral_UW	E034-H3K36me3.fc.signal.bigwig	https://sites.google.com/site/anshulkundaje/projects/epigenomeroadmap
H3K4me1	CD3_Primary_Cells_Peripheral_UW	E034-H3K4me1.fc.signal.bigwig	https://sites.google.com/site/anshulkundaje/projects/epigenomeroadmap
H3K4me3	CD3_Primary_Cells_Peripheral_UW	E034-H3K4me3.fc.signal.bigwig	https://sites.google.com/site/anshulkundaje/projects/epigenomeroadmap
H3K9me3	CD3_Primary_Cells_Peripheral_UW	E034-H3K9me3.fc.signal.bigwig	https://sites.google.com/site/anshulkundaje/projects/epigenomeroadmap
H3K27ac	CD4+_CD25+_CD127-_Treg_Primary_Cells	E044-H3K27ac.fc.signal.bigwig	https://sites.google.com/site/anshulkundaje/projects/epigenomeroadmap
H3K27me3	CD4+_CD25+_CD127-_Treg_Primary_Cells	E044-H3K27me3.fc.signal.bigwig	https://sites.google.com/site/anshulkundaje/projects/epigenomeroadmap
H3K36me3	CD4+_CD25+_CD127-_Treg_Primary_Cells	E044-H3K36me3.fc.signal.bigwig	https://sites.google.com/site/anshulkundaje/projects/epigenomeroadmap
H3K4me1	CD4+_CD25+_CD127-_Treg_Primary_Cells	E044-H3K4me1.fc.signal.bigwig	https://sites.google.com/site/anshulkundaje/projects/epigenomeroadmap
H3K4me3	CD4+_CD25+_CD127-_Treg_Primary_Cells	E044-H3K4me3.fc.signal.bigwig	https://sites.google.com/site/anshulkundaje/projects/epigenomeroadmap
H3K9me3	CD4+_CD25+_CD127-_Treg_Primary_Cells	E044-H3K9me3.fc.signal.bigwig	https://sites.google.com/site/anshulkundaje/projects/epigenomeroadmap
H3K27ac	CD4+_CD25-_CD45RA+_Naive_Primary_Cells	E039-H3K27ac.fc.signal.bigwig	https://sites.google.com/site/anshulkundaje/projects/epigenomeroadmap
H3K27me3	CD4+_CD25-_CD45RA+_Naive_Primary_Cells	E039-H3K27me3.fc.signal.bigwig	https://sites.google.com/site/anshulkundaje/projects/epigenomeroadmap
H3K36me3	CD4+_CD25-_CD45RA+_Naive_Primary_Cells	E039-H3K36me3.fc.signal.bigwig	https://sites.google.com/site/anshulkundaje/projects/epigenomeroadmap
H3K4me1	CD4+_CD25-_CD45RA+_Naive_Primary_Cells	E039-H3K4me1.fc.signal.bigwig	https://sites.google.com/site/anshulkundaje/projects/epigenomeroadmap
H3K4me3	CD4+_CD25-_CD45RA+_Naive_Primary_Cells	E039-H3K4me3.fc.signal.bigwig	https://sites.google.com/site/anshulkundaje/projects/epigenomeroadmap
H3K9me3	CD4+_CD25-_CD45RA+_Naive_Primary_Cells	E039-H3K9me3.fc.signal.bigwig	https://sites.google.com/site/anshulkundaje/projects/epigenomeroadmap
H3K27ac	CD4+_CD25-_CD45RO+_Memory_Primary_Cells	E040-H3K27ac.fc.signal.bigwig	https://sites.google.com/site/anshulkundaje/projects/epigenomeroadmap
H3K27me3	CD4+_CD25-_CD45RO+_Memory_Primary_Cells	E040-H3K27me3.fc.signal.bigwig	https://sites.google.com/site/anshulkundaje/projects/epigenomeroadmap
H3K36me3	CD4+_CD25-_CD45RO+_Memory_Primary_Cells	E040-H3K36me3.fc.signal.bigwig	https://sites.google.com/site/anshulkundaje/projects/epigenomeroadmap
H3K4me1	CD4+_CD25-_CD45RO+_Memory_Primary_Cells	E040-H3K4me1.fc.signal.bigwig	https://sites.google.com/site/anshulkundaje/projects/epigenomeroadmap
H3K4me3	CD4+_CD25-_CD45RO+_Memory_Primary_Cells	E040-H3K4me3.fc.signal.bigwig	https://sites.google.com/site/anshulkundaje/projects/epigenomeroadmap
H3K9me3	CD4+_CD25-_CD45RO+_Memory_Primary_Cells	E040-H3K9me3.fc.signal.bigwig	https://sites.google.com/site/anshulkundaje/projects/epigenomeroadmap
H3K27ac	CD4+_CD25-_IL17+_PMA-Ionomcyin_stimulated_Th17_Primary_Cells	E042-H3K27ac.fc.signal.bigwig	https://sites.google.com/site/anshulkundaje/projects/epigenomeroadmap
H3K27me3	CD4+_CD25-_IL17+_PMA-Ionomcyin_stimulated_Th17_Primary_Cells	E042-H3K27me3.fc.signal.bigwig	https://sites.google.com/site/anshulkundaje/projects/epigenomeroadmap
H3K36me3	CD4+_CD25-_IL17+_PMA-Ionomcyin_stimulated_Th17_Primary_Cells	E042-H3K36me3.fc.signal.bigwig	https://sites.google.com/site/anshulkundaje/projects/epigenomeroadmap
H3K4me1	CD4+_CD25-_IL17+_PMA-Ionomcyin_stimulated_Th17_Primary_Cells	E042-H3K4me1.fc.signal.bigwig	https://sites.google.com/site/anshulkundaje/projects/epigenomeroadmap
H3K4me3	CD4+_CD25-_IL17+_PMA-Ionomcyin_stimulated_Th17_Primary_Cells	E042-H3K4me3.fc.signal.bigwig	https://sites.google.com/site/anshulkundaje/projects/epigenomeroadmap
H3K9me3	CD4+_CD25-_IL17+_PMA-Ionomcyin_stimulated_Th17_Primary_Cells	E042-H3K9me3.fc.signal.bigwig	https://sites.google.com/site/anshulkundaje/projects/epigenomeroadmap
H3K27ac	CD4+_CD25-_IL17-_PMA-Ionomycin_stimulated_MACS_purified_Th_Primary_Cells	E041-H3K27ac.fc.signal.bigwig	https://sites.google.com/site/anshulkundaje/projects/epigenomeroadmap
H3K27me3	CD4+_CD25-_IL17-_PMA-Ionomycin_stimulated_MACS_purified_Th_Primary_Cells	E041-H3K27me3.fc.signal.bigwig	https://sites.google.com/site/anshulkundaje/projects/epigenomeroadmap
H3K36me3	CD4+_CD25-_IL17-_PMA-Ionomycin_stimulated_MACS_purified_Th_Primary_Cells	E041-H3K36me3.fc.signal.bigwig	https://sites.google.com/site/anshulkundaje/projects/epigenomeroadmap
H3K4me1	CD4+_CD25-_IL17-_PMA-Ionomycin_stimulated_MACS_purified_Th_Primary_Cells	E041-H3K4me1.fc.signal.bigwig	https://sites.google.com/site/anshulkundaje/projects/epigenomeroadmap
H3K4me3	CD4+_CD25-_IL17-_PMA-Ionomycin_stimulated_MACS_purified_Th_Primary_Cells	E041-H3K4me3.fc.signal.bigwig	https://sites.google.com/site/anshulkundaje/projects/epigenomeroadmap
H3K9me3	CD4+_CD25-_IL17-_PMA-Ionomycin_stimulated_MACS_purified_Th_Primary_Cells	E041-H3K9me3.fc.signal.bigwig	https://sites.google.com/site/anshulkundaje/projects/epigenomeroadmap
H3K27ac	CD4+_CD25-_Th_Primary_Cells	E043-H3K27ac.fc.signal.bigwig	https://sites.google.com/site/anshulkundaje/projects/epigenomeroadmap
H3K27me3	CD4+_CD25-_Th_Primary_Cells	E043-H3K27me3.fc.signal.bigwig	https://sites.google.com/site/anshulkundaje/projects/epigenomeroadmap
H3K36me3	CD4+_CD25-_Th_Primary_Cells	E043-H3K36me3.fc.signal.bigwig	https://sites.google.com/site/anshulkundaje/projects/epigenomeroadmap
H3K4me1	CD4+_CD25-_Th_Primary_Cells	E043-H3K4me1.fc.signal.bigwig	https://sites.google.com/site/anshulkundaje/projects/epigenomeroadmap
H3K4me3	CD4+_CD25-_Th_Primary_Cells	E043-H3K4me3.fc.signal.bigwig	https://sites.google.com/site/anshulkundaje/projects/epigenomeroadmap
H3K9me3	CD4+_CD25-_Th_Primary_Cells	E043-H3K9me3.fc.signal.bigwig	https://sites.google.com/site/anshulkundaje/projects/epigenomeroadmap
H3K27ac	CD4+_CD25int_CD127+_Tmem_Primary_Cells	E045-H3K27ac.fc.signal.bigwig	https://sites.google.com/site/anshulkundaje/projects/epigenomeroadmap
H3K27me3	CD4+_CD25int_CD127+_Tmem_Primary_Cells	E045-H3K27me3.fc.signal.bigwig	https://sites.google.com/site/anshulkundaje/projects/epigenomeroadmap
H3K36me3	CD4+_CD25int_CD127+_Tmem_Primary_Cells	E045-H3K36me3.fc.signal.bigwig	https://sites.google.com/site/anshulkundaje/projects/epigenomeroadmap
H3K4me1	CD4+_CD25int_CD127+_Tmem_Primary_Cells	E045-H3K4me1.fc.signal.bigwig	https://sites.google.com/site/anshulkundaje/projects/epigenomeroadmap
H3K4me3	CD4+_CD25int_CD127+_Tmem_Primary_Cells	E045-H3K4me3.fc.signal.bigwig	https://sites.google.com/site/anshulkundaje/projects/epigenomeroadmap
H3K9me3	CD4+_CD25int_CD127+_Tmem_Primary_Cells	E045-H3K9me3.fc.signal.bigwig	https://sites.google.com/site/anshulkundaje/projects/epigenomeroadmap
DnaseDgf	CD4+_Naive_Wb11970640	wgEncodeUwDgfCd4naivewb11970640Raw.bigWig	http://hgdownload.cse.ucsc.edu/goldenPath/hg19/encodeDCC/
DnaseSeq	CD4+_Naive_Wb11970640	wgEncodeUwDnaseCd4naivewb11970640RawRep1.bigWig	http://hgdownload.cse.ucsc.edu/goldenPath/hg19/encodeDCC/
DnaseSeq	CD4+_Naive_Wb78495824	wgEncodeUwDnaseCd4naivewb78495824RawRep1.bigWig	http://hgdownload.cse.ucsc.edu/goldenPath/hg19/encodeDCC/
H3K27ac	CD4_Memory_Primary_Cells	E037-H3K27ac.fc.signal.bigwig	https://sites.google.com/site/anshulkundaje/projects/epigenomeroadmap
H3K27me3	CD4_Memory_Primary_Cells	E037-H3K27me3.fc.signal.bigwig	https://sites.google.com/site/anshulkundaje/projects/epigenomeroadmap
H3K36me3	CD4_Memory_Primary_Cells	E037-H3K36me3.fc.signal.bigwig	https://sites.google.com/site/anshulkundaje/projects/epigenomeroadmap
H3K4me1	CD4_Memory_Primary_Cells	E037-H3K4me1.fc.signal.bigwig	https://sites.google.com/site/anshulkundaje/projects/epigenomeroadmap
H3K4me3	CD4_Memory_Primary_Cells	E037-H3K4me3.fc.signal.bigwig	https://sites.google.com/site/anshulkundaje/projects/epigenomeroadmap
H3K9me3	CD4_Memory_Primary_Cells	E037-H3K9me3.fc.signal.bigwig	https://sites.google.com/site/anshulkundaje/projects/epigenomeroadmap
H3K27ac	CD4_Naive_Primary_Cells	E038-H3K27ac.fc.signal.bigwig	https://sites.google.com/site/anshulkundaje/projects/epigenomeroadmap
H3K27me3	CD4_Naive_Primary_Cells	E038-H3K27me3.fc.signal.bigwig	https://sites.google.com/site/anshulkundaje/projects/epigenomeroadmap
H3K36me3	CD4_Naive_Primary_Cells	E038-H3K36me3.fc.signal.bigwig	https://sites.google.com/site/anshulkundaje/projects/epigenomeroadmap
H3K4me1	CD4_Naive_Primary_Cells	E038-H3K4me1.fc.signal.bigwig	https://sites.google.com/site/anshulkundaje/projects/epigenomeroadmap
H3K4me3	CD4_Naive_Primary_Cells	E038-H3K4me3.fc.signal.bigwig	https://sites.google.com/site/anshulkundaje/projects/epigenomeroadmap
H3K9ac	CD4_Naive_Primary_Cells	E038-H3K9ac.fc.signal.bigwig	https://sites.google.com/site/anshulkundaje/projects/epigenomeroadmap
H3K9me3	CD4_Naive_Primary_Cells	E038-H3K9me3.fc.signal.bigwig	https://sites.google.com/site/anshulkundaje/projects/epigenomeroadmap
DnaseSeq	CD56_Primary_Cells	E046-DNase.fc.signal.bigwig	https://sites.google.com/site/anshulkundaje/projects/epigenomeroadmap
H3K27ac	CD56_Primary_Cells	E046-H3K27ac.fc.signal.bigwig	https://sites.google.com/site/anshulkundaje/projects/epigenomeroadmap
H3K27me3	CD56_Primary_Cells	E046-H3K27me3.fc.signal.bigwig	https://sites.google.com/site/anshulkundaje/projects/epigenomeroadmap
H3K36me3	CD56_Primary_Cells	E046-H3K36me3.fc.signal.bigwig	https://sites.google.com/site/anshulkundaje/projects/epigenomeroadmap
H3K4me1	CD56_Primary_Cells	E046-H3K4me1.fc.signal.bigwig	https://sites.google.com/site/anshulkundaje/projects/epigenomeroadmap
H3K4me3	CD56_Primary_Cells	E046-H3K4me3.fc.signal.bigwig	https://sites.google.com/site/anshulkundaje/projects/epigenomeroadmap
H3K9me3	CD56_Primary_Cells	E046-H3K9me3.fc.signal.bigwig	https://sites.google.com/site/anshulkundaje/projects/epigenomeroadmap
H3K27ac	CD8_Memory_Primary_Cells	E048-H3K27ac.fc.signal.bigwig	https://sites.google.com/site/anshulkundaje/projects/epigenomeroadmap
H3K27me3	CD8_Memory_Primary_Cells	E048-H3K27me3.fc.signal.bigwig	https://sites.google.com/site/anshulkundaje/projects/epigenomeroadmap
H3K36me3	CD8_Memory_Primary_Cells	E048-H3K36me3.fc.signal.bigwig	https://sites.google.com/site/anshulkundaje/projects/epigenomeroadmap
H3K4me1	CD8_Memory_Primary_Cells	E048-H3K4me1.fc.signal.bigwig	https://sites.google.com/site/anshulkundaje/projects/epigenomeroadmap
H3K4me3	CD8_Memory_Primary_Cells	E048-H3K4me3.fc.signal.bigwig	https://sites.google.com/site/anshulkundaje/projects/epigenomeroadmap
H3K9me3	CD8_Memory_Primary_Cells	E048-H3K9me3.fc.signal.bigwig	https://sites.google.com/site/anshulkundaje/projects/epigenomeroadmap
H3K27ac	CD8_Naive_Primary_Cells	E047-H3K27ac.fc.signal.bigwig	https://sites.google.com/site/anshulkundaje/projects/epigenomeroadmap
H3K27me3	CD8_Naive_Primary_Cells	E047-H3K27me3.fc.signal.bigwig	https://sites.google.com/site/anshulkundaje/projects/epigenomeroadmap
H3K36me3	CD8_Naive_Primary_Cells	E047-H3K36me3.fc.signal.bigwig	https://sites.google.com/site/anshulkundaje/projects/epigenomeroadmap
H3K4me1	CD8_Naive_Primary_Cells	E047-H3K4me1.fc.signal.bigwig	https://sites.google.com/site/anshulkundaje/projects/epigenomeroadmap
H3K4me3	CD8_Naive_Primary_Cells	E047-H3K4me3.fc.signal.bigwig	https://sites.google.com/site/anshulkundaje/projects/epigenomeroadmap
H3K9ac	CD8_Naive_Primary_Cells	E047-H3K9ac.fc.signal.bigwig	https://sites.google.com/site/anshulkundaje/projects/epigenomeroadmap
H3K9me3	CD8_Naive_Primary_Cells	E047-H3K9me3.fc.signal.bigwig	https://sites.google.com/site/anshulkundaje/projects/epigenomeroadmap
DnaseSeq	CLL	wgEncodeOpenChromDnaseCllBaseOverlapSignal.bigWig	http://hgdownload.cse.ucsc.edu/goldenPath/hg19/encodeDCC/
DnaseSeq	CMK	wgEncodeUwDnaseCmkRawRep1.bigWig	http://hgdownload.cse.ucsc.edu/goldenPath/hg19/encodeDCC/
DnaseSeq	Caco-2	wgEncodeUwDnaseCaco2RawRep1.bigWig	http://hgdownload.cse.ucsc.edu/goldenPath/hg19/encodeDCC/
H3K27me3	Caco-2	wgEncodeUwHistoneCaco2H3k27me3StdAlnRep0.bam_VS_wgEncodeUwHistoneCaco2InputStdAlnRep1.bam.fc.signal.bw	http://www.broadinstitute.org/~anshul/projects/encode/rawdata/signal/mar2012/pooledReps/bigwig/macs2signal/foldChange/
H3K36me3	Caco-2	wgEncodeUwHistoneCaco2H3k36me3StdAlnRep0.bam_VS_wgEncodeUwHistoneCaco2InputStdAlnRep1.bam.fc.signal.bw	http://www.broadinstitute.org/~anshul/projects/encode/rawdata/signal/mar2012/pooledReps/bigwig/macs2signal/foldChange/
H3K4me3	Caco-2	wgEncodeUwHistoneCaco2H3k4me3StdAlnRep0.bam_VS_wgEncodeUwHistoneCaco2InputStdAlnRep1.bam.fc.signal.bw	http://www.broadinstitute.org/~anshul/projects/encode/rawdata/signal/mar2012/pooledReps/bigwig/macs2signal/foldChange/
CTCF	Caco-2	wgEncodeUwTfbsCaco2CtcfStdAlnRep0.bam_VS_wgEncodeUwTfbsCaco2InputStdAlnRep1.bam.fc.signal.bw	http://www.broadinstitute.org/~anshul/projects/encode/rawdata/signal/mar2012/pooledReps/bigwig/macs2signal/foldChange/
DnaseSeq	Cerebellum_OC	wgEncodeOpenChromDnaseCerebellumocBaseOverlapSignal.bigWig	http://hgdownload.cse.ucsc.edu/goldenPath/hg19/encodeDCC/
DnaseSeq	Cerebrum_frontal_OC	wgEncodeOpenChromDnaseCerebrumfrontalocBaseOverlapSignal.bigWig	http://hgdownload.cse.ucsc.edu/goldenPath/hg19/encodeDCC/
H3K27ac	Chondrocytes_from_Bone_Marrow_Derived_Mesenchymal_Stem_Cell_Cultured_Cells	E049-H3K27ac.fc.signal.bigwig	https://sites.google.com/site/anshulkundaje/projects/epigenomeroadmap
H3K27me3	Chondrocytes_from_Bone_Marrow_Derived_Mesenchymal_Stem_Cell_Cultured_Cells	E049-H3K27me3.fc.signal.bigwig	https://sites.google.com/site/anshulkundaje/projects/epigenomeroadmap
H3K36me3	Chondrocytes_from_Bone_Marrow_Derived_Mesenchymal_Stem_Cell_Cultured_Cells	E049-H3K36me3.fc.signal.bigwig	https://sites.google.com/site/anshulkundaje/projects/epigenomeroadmap
H3K4me1	Chondrocytes_from_Bone_Marrow_Derived_Mesenchymal_Stem_Cell_Cultured_Cells	E049-H3K4me1.fc.signal.bigwig	https://sites.google.com/site/anshulkundaje/projects/epigenomeroadmap
H3K4me3	Chondrocytes_from_Bone_Marrow_Derived_Mesenchymal_Stem_Cell_Cultured_Cells	E049-H3K4me3.fc.signal.bigwig	https://sites.google.com/site/anshulkundaje/projects/epigenomeroadmap
H3K9ac	Chondrocytes_from_Bone_Marrow_Derived_Mesenchymal_Stem_Cell_Cultured_Cells	E049-H3K9ac.fc.signal.bigwig	https://sites.google.com/site/anshulkundaje/projects/epigenomeroadmap
H3K9me3	Chondrocytes_from_Bone_Marrow_Derived_Mesenchymal_Stem_Cell_Cultured_Cells	E049-H3K9me3.fc.signal.bigwig	https://sites.google.com/site/anshulkundaje/projects/epigenomeroadmap
DnaseSeq	Chorion	wgEncodeOpenChromDnaseChorionBaseOverlapSignal.bigWig	http://hgdownload.cse.ucsc.edu/goldenPath/hg19/encodeDCC/
DnaseSeq	Colo829	wgEncodeOpenChromDnaseColo829BaseOverlapSignal.bigWig	http://hgdownload.cse.ucsc.edu/goldenPath/hg19/encodeDCC/
FaireSeq	Colon_OC	wgEncodeOpenChromFaireColonocBaseOverlapSignal.bigWig	http://hgdownload.cse.ucsc.edu/goldenPath/hg19/encodeDCC/
H3K27ac	Colon_Smooth_Muscle	E076-H3K27ac.fc.signal.bigwig	https://sites.google.com/site/anshulkundaje/projects/epigenomeroadmap
H3K27me3	Colon_Smooth_Muscle	E076-H3K27me3.fc.signal.bigwig	https://sites.google.com/site/anshulkundaje/projects/epigenomeroadmap
H3K36me3	Colon_Smooth_Muscle	E076-H3K36me3.fc.signal.bigwig	https://sites.google.com/site/anshulkundaje/projects/epigenomeroadmap
H3K4me1	Colon_Smooth_Muscle	E076-H3K4me1.fc.signal.bigwig	https://sites.google.com/site/anshulkundaje/projects/epigenomeroadmap
H3K4me3	Colon_Smooth_Muscle	E076-H3K4me3.fc.signal.bigwig	https://sites.google.com/site/anshulkundaje/projects/epigenomeroadmap
H3K9ac	Colon_Smooth_Muscle	E076-H3K9ac.fc.signal.bigwig	https://sites.google.com/site/anshulkundaje/projects/epigenomeroadmap
H3K9me3	Colon_Smooth_Muscle	E076-H3K9me3.fc.signal.bigwig	https://sites.google.com/site/anshulkundaje/projects/epigenomeroadmap
H3K27ac	Colonic_Mucosa	E075-H3K27ac.fc.signal.bigwig	https://sites.google.com/site/anshulkundaje/projects/epigenomeroadmap
H3K27me3	Colonic_Mucosa	E075-H3K27me3.fc.signal.bigwig	https://sites.google.com/site/anshulkundaje/projects/epigenomeroadmap
H3K36me3	Colonic_Mucosa	E075-H3K36me3.fc.signal.bigwig	https://sites.google.com/site/anshulkundaje/projects/epigenomeroadmap
H3K4me1	Colonic_Mucosa	E075-H3K4me1.fc.signal.bigwig	https://sites.google.com/site/anshulkundaje/projects/epigenomeroadmap
H3K4me3	Colonic_Mucosa	E075-H3K4me3.fc.signal.bigwig	https://sites.google.com/site/anshulkundaje/projects/epigenomeroadmap
H3K9ac	Colonic_Mucosa	E075-H3K9ac.fc.signal.bigwig	https://sites.google.com/site/anshulkundaje/projects/epigenomeroadmap
H3K9me3	Colonic_Mucosa	E075-H3K9me3.fc.signal.bigwig	https://sites.google.com/site/anshulkundaje/projects/epigenomeroadmap
CTCF	Dnd41	wgEncodeBroadHistoneDnd41CtcfAlnRep0.bam_VS_wgEncodeBroadHistoneDnd41ControlStdAlnRep0.bam.fc.signal.bw	http://www.broadinstitute.org/~anshul/projects/encode/rawdata/signal/mar2012/pooledReps/bigwig/macs2signal/foldChange/
EZH2	Dnd41	wgEncodeBroadHistoneDnd41Ezh239875AlnRep0.bam_VS_wgEncodeBroadHistoneDnd41ControlStdAlnRep0.bam.fc.signal.bw	http://www.broadinstitute.org/~anshul/projects/encode/rawdata/signal/mar2012/pooledReps/bigwig/macs2signal/foldChange/
H2A.Z	Dnd41	E115-H2A.Z.fc.signal.bigwig	https://sites.google.com/site/anshulkundaje/projects/epigenomeroadmap
H3K27ac	Dnd41	E115-H3K27ac.fc.signal.bigwig	https://sites.google.com/site/anshulkundaje/projects/epigenomeroadmap
H3K27me3	Dnd41	E115-H3K27me3.fc.signal.bigwig	https://sites.google.com/site/anshulkundaje/projects/epigenomeroadmap
H3K36me3	Dnd41	E115-H3K36me3.fc.signal.bigwig	https://sites.google.com/site/anshulkundaje/projects/epigenomeroadmap
H3K4me1	Dnd41	E115-H3K4me1.fc.signal.bigwig	https://sites.google.com/site/anshulkundaje/projects/epigenomeroadmap
H3K4me2	Dnd41	E115-H3K4me2.fc.signal.bigwig	https://sites.google.com/site/anshulkundaje/projects/epigenomeroadmap
H3K4me3	Dnd41	E115-H3K4me3.fc.signal.bigwig	https://sites.google.com/site/anshulkundaje/projects/epigenomeroadmap
H3K79me2	Dnd41	E115-H3K79me2.fc.signal.bigwig	https://sites.google.com/site/anshulkundaje/projects/epigenomeroadmap
H3K9ac	Dnd41	E115-H3K9ac.fc.signal.bigwig	https://sites.google.com/site/anshulkundaje/projects/epigenomeroadmap
H3K9me3	Dnd41	E115-H3K9me3.fc.signal.bigwig	https://sites.google.com/site/anshulkundaje/projects/epigenomeroadmap
H4K20me1	Dnd41	E115-H4K20me1.fc.signal.bigwig	https://sites.google.com/site/anshulkundaje/projects/epigenomeroadmap
H3K27me3	Duodenum_Mucosa	E077-H3K27me3.fc.signal.bigwig	https://sites.google.com/site/anshulkundaje/projects/epigenomeroadmap
H3K36me3	Duodenum_Mucosa	E077-H3K36me3.fc.signal.bigwig	https://sites.google.com/site/anshulkundaje/projects/epigenomeroadmap
H3K4me1	Duodenum_Mucosa	E077-H3K4me1.fc.signal.bigwig	https://sites.google.com/site/anshulkundaje/projects/epigenomeroadmap
H3K4me3	Duodenum_Mucosa	E077-H3K4me3.fc.signal.bigwig	https://sites.google.com/site/anshulkundaje/projects/epigenomeroadmap
H3K9ac	Duodenum_Mucosa	E077-H3K9ac.fc.signal.bigwig	https://sites.google.com/site/anshulkundaje/projects/epigenomeroadmap
H3K9me3	Duodenum_Mucosa	E077-H3K9me3.fc.signal.bigwig	https://sites.google.com/site/anshulkundaje/projects/epigenomeroadmap
H3K27ac	Duodenum_Smooth_Muscle	E078-H3K27ac.fc.signal.bigwig	https://sites.google.com/site/anshulkundaje/projects/epigenomeroadmap
H3K27me3	Duodenum_Smooth_Muscle	E078-H3K27me3.fc.signal.bigwig	https://sites.google.com/site/anshulkundaje/projects/epigenomeroadmap
H3K36me3	Duodenum_Smooth_Muscle	E078-H3K36me3.fc.signal.bigwig	https://sites.google.com/site/anshulkundaje/projects/epigenomeroadmap
H3K4me1	Duodenum_Smooth_Muscle	E078-H3K4me1.fc.signal.bigwig	https://sites.google.com/site/anshulkundaje/projects/epigenomeroadmap
H3K4me3	Duodenum_Smooth_Muscle	E078-H3K4me3.fc.signal.bigwig	https://sites.google.com/site/anshulkundaje/projects/epigenomeroadmap
H3K9me3	Duodenum_Smooth_Muscle	E078-H3K9me3.fc.signal.bigwig	https://sites.google.com/site/anshulkundaje/projects/epigenomeroadmap
DnaseSeq	ECC-1	wgEncodeOpenChromDnaseEcc1Dm002p1hBaseOverlapSignal.bigWig	http://hgdownload.cse.ucsc.edu/goldenPath/hg19/encodeDCC/
CTCF	ECC-1	wgEncodeHaibTfbsEcc1CtcfcV0416102Dm002p1hAlnRep0.bam_VS_wgEncodeHaibTfbsEcc1RxlchV0416102Dm002p1hAlnRep1.bam.fc.signal.bw	http://www.broadinstitute.org/~anshul/projects/encode/rawdata/signal/mar2012/pooledReps/bigwig/macs2signal/foldChange/
ESR1	ECC-1	wgEncodeHaibTfbsEcc1EraaV0416102Bpa1hAlnRep0.bam_VS_wgEncodeHaibTfbsEcc1EralphaaV0416102Dm002p1hAlnRep0.bam.fc.signal.bw	http://www.broadinstitute.org/~anshul/projects/encode/rawdata/signal/mar2012/pooledReps/bigwig/macs2signal/foldChange/
FOXA1	ECC-1	wgEncodeHaibTfbsEcc1Foxa1sc6553V0416102Dm002p1hAlnRep0.bam_VS_wgEncodeHaibTfbsEcc1RxlchV0416102Dm002p1hAlnRep1.bam.fc.signal.bw	http://www.broadinstitute.org/~anshul/projects/encode/rawdata/signal/mar2012/pooledReps/bigwig/macs2signal/foldChange/
NR3C1	ECC-1	wgEncodeHaibTfbsEcc1GrV0416102Dex100nmAlnRep0.bam_VS_wgEncodeHaibTfbsEcc1GrV0416102Etoh02AlnRep0.bam.fc.signal.bw	http://www.broadinstitute.org/~anshul/projects/encode/rawdata/signal/mar2012/pooledReps/bigwig/macs2signal/foldChange/
POLR2A	ECC-1	wgEncodeHaibTfbsEcc1Pol2V0416102Dm002p1hAlnRep0.bam_VS_wgEncodeHaibTfbsEcc1RxlchV0416102Dm002p1hAlnRep1.bam.fc.signal.bw	http://www.broadinstitute.org/~anshul/projects/encode/rawdata/signal/mar2012/pooledReps/bigwig/macs2signal/foldChange/
H3K27me3	ES-I3_Cell_Line	E001-H3K27me3.fc.signal.bigwig	https://sites.google.com/site/anshulkundaje/projects/epigenomeroadmap
H3K36me3	ES-I3_Cell_Line	E001-H3K36me3.fc.signal.bigwig	https://sites.google.com/site/anshulkundaje/projects/epigenomeroadmap
H3K4me1	ES-I3_Cell_Line	E001-H3K4me1.fc.signal.bigwig	https://sites.google.com/site/anshulkundaje/projects/epigenomeroadmap
H3K4me3	ES-I3_Cell_Line	E001-H3K4me3.fc.signal.bigwig	https://sites.google.com/site/anshulkundaje/projects/epigenomeroadmap
H3K9ac	ES-I3_Cell_Line	E001-H3K9ac.fc.signal.bigwig	https://sites.google.com/site/anshulkundaje/projects/epigenomeroadmap
H3K9me3	ES-I3_Cell_Line	E001-H3K9me3.fc.signal.bigwig	https://sites.google.com/site/anshulkundaje/projects/epigenomeroadmap
H3K27me3	ES-WA7_Cell_Line	E002-H3K27me3.fc.signal.bigwig	https://sites.google.com/site/anshulkundaje/projects/epigenomeroadmap
H3K36me3	ES-WA7_Cell_Line	E002-H3K36me3.fc.signal.bigwig	https://sites.google.com/site/anshulkundaje/projects/epigenomeroadmap
H3K4me1	ES-WA7_Cell_Line	E002-H3K4me1.fc.signal.bigwig	https://sites.google.com/site/anshulkundaje/projects/epigenomeroadmap
H3K4me3	ES-WA7_Cell_Line	E002-H3K4me3.fc.signal.bigwig	https://sites.google.com/site/anshulkundaje/projects/epigenomeroadmap
H3K9ac	ES-WA7_Cell_Line	E002-H3K9ac.fc.signal.bigwig	https://sites.google.com/site/anshulkundaje/projects/epigenomeroadmap
H3K9me3	ES-WA7_Cell_Line	E002-H3K9me3.fc.signal.bigwig	https://sites.google.com/site/anshulkundaje/projects/epigenomeroadmap
FaireSeq	Endometrium_OC	wgEncodeOpenChromFaireEndometriumocBaseOverlapSignal.bigWig	http://hgdownload.cse.ucsc.edu/goldenPath/hg19/encodeDCC/
DnaseSeq	Fetal_Adrenal_Gland	E080-DNase.fc.signal.bigwig	https://sites.google.com/site/anshulkundaje/projects/epigenomeroadmap
H3K27ac	Fetal_Adrenal_Gland	E080-H3K27ac.fc.signal.bigwig	https://sites.google.com/site/anshulkundaje/projects/epigenomeroadmap
H3K27me3	Fetal_Adrenal_Gland	E080-H3K27me3.fc.signal.bigwig	https://sites.google.com/site/anshulkundaje/projects/epigenomeroadmap
H3K36me3	Fetal_Adrenal_Gland	E080-H3K36me3.fc.signal.bigwig	https://sites.google.com/site/anshulkundaje/projects/epigenomeroadmap
H3K4me1	Fetal_Adrenal_Gland	E080-H3K4me1.fc.signal.bigwig	https://sites.google.com/site/anshulkundaje/projects/epigenomeroadmap
H3K4me3	Fetal_Adrenal_Gland	E080-H3K4me3.fc.signal.bigwig	https://sites.google.com/site/anshulkundaje/projects/epigenomeroadmap
H3K9me3	Fetal_Adrenal_Gland	E080-H3K9me3.fc.signal.bigwig	https://sites.google.com/site/anshulkundaje/projects/epigenomeroadmap
DnaseSeq	Fetal_Brain_Female	E082-DNase.fc.signal.bigwig	https://sites.google.com/site/anshulkundaje/projects/epigenomeroadmap
H3K27me3	Fetal_Brain_Female	E082-H3K27me3.fc.signal.bigwig	https://sites.google.com/site/anshulkundaje/projects/epigenomeroadmap
H3K36me3	Fetal_Brain_Female	E082-H3K36me3.fc.signal.bigwig	https://sites.google.com/site/anshulkundaje/projects/epigenomeroadmap
H3K4me1	Fetal_Brain_Female	E082-H3K4me1.fc.signal.bigwig	https://sites.google.com/site/anshulkundaje/projects/epigenomeroadmap
H3K4me3	Fetal_Brain_Female	E082-H3K4me3.fc.signal.bigwig	https://sites.google.com/site/anshulkundaje/projects/epigenomeroadmap
H3K9me3	Fetal_Brain_Female	E082-H3K9me3.fc.signal.bigwig	https://sites.google.com/site/anshulkundaje/projects/epigenomeroadmap
DnaseSeq	Fetal_Brain_Male	E081-DNase.fc.signal.bigwig	https://sites.google.com/site/anshulkundaje/projects/epigenomeroadmap
H3K27me3	Fetal_Brain_Male	E081-H3K27me3.fc.signal.bigwig	https://sites.google.com/site/anshulkundaje/projects/epigenomeroadmap
H3K36me3	Fetal_Brain_Male	E081-H3K36me3.fc.signal.bigwig	https://sites.google.com/site/anshulkundaje/projects/epigenomeroadmap
H3K4me1	Fetal_Brain_Male	E081-H3K4me1.fc.signal.bigwig	https://sites.google.com/site/anshulkundaje/projects/epigenomeroadmap
H3K4me3	Fetal_Brain_Male	E081-H3K4me3.fc.signal.bigwig	https://sites.google.com/site/anshulkundaje/projects/epigenomeroadmap
H3K9me3	Fetal_Brain_Male	E081-H3K9me3.fc.signal.bigwig	https://sites.google.com/site/anshulkundaje/projects/epigenomeroadmap
DnaseSeq	Fetal_Heart	E083-DNase.fc.signal.bigwig	https://sites.google.com/site/anshulkundaje/projects/epigenomeroadmap
H3K27me3	Fetal_Heart	E083-H3K27me3.fc.signal.bigwig	https://sites.google.com/site/anshulkundaje/projects/epigenomeroadmap
H3K36me3	Fetal_Heart	E083-H3K36me3.fc.signal.bigwig	https://sites.google.com/site/anshulkundaje/projects/epigenomeroadmap
H3K4me1	Fetal_Heart	E083-H3K4me1.fc.signal.bigwig	https://sites.google.com/site/anshulkundaje/projects/epigenomeroadmap
H3K4me3	Fetal_Heart	E083-H3K4me3.fc.signal.bigwig	https://sites.google.com/site/anshulkundaje/projects/epigenomeroadmap
H3K9ac	Fetal_Heart	E083-H3K9ac.fc.signal.bigwig	https://sites.google.com/site/anshulkundaje/projects/epigenomeroadmap
H3K9me3	Fetal_Heart	E083-H3K9me3.fc.signal.bigwig	https://sites.google.com/site/anshulkundaje/projects/epigenomeroadmap
DnaseSeq	Fetal_Intestine_Large	E084-DNase.fc.signal.bigwig	https://sites.google.com/site/anshulkundaje/projects/epigenomeroadmap
H3K27ac	Fetal_Intestine_Large	E084-H3K27ac.fc.signal.bigwig	https://sites.google.com/site/anshulkundaje/projects/epigenomeroadmap
H3K27me3	Fetal_Intestine_Large	E084-H3K27me3.fc.signal.bigwig	https://sites.google.com/site/anshulkundaje/projects/epigenomeroadmap
H3K36me3	Fetal_Intestine_Large	E084-H3K36me3.fc.signal.bigwig	https://sites.google.com/site/anshulkundaje/projects/epigenomeroadmap
H3K4me1	Fetal_Intestine_Large	E084-H3K4me1.fc.signal.bigwig	https://sites.google.com/site/anshulkundaje/projects/epigenomeroadmap
H3K4me3	Fetal_Intestine_Large	E084-H3K4me3.fc.signal.bigwig	https://sites.google.com/site/anshulkundaje/projects/epigenomeroadmap
H3K9me3	Fetal_Intestine_Large	E084-H3K9me3.fc.signal.bigwig	https://sites.google.com/site/anshulkundaje/projects/epigenomeroadmap
DnaseSeq	Fetal_Intestine_Small	E085-DNase.fc.signal.bigwig	https://sites.google.com/site/anshulkundaje/projects/epigenomeroadmap
H3K27ac	Fetal_Intestine_Small	E085-H3K27ac.fc.signal.bigwig	https://sites.google.com/site/anshulkundaje/projects/epigenomeroadmap
H3K27me3	Fetal_Intestine_Small	E085-H3K27me3.fc.signal.bigwig	https://sites.google.com/site/anshulkundaje/projects/epigenomeroadmap
H3K36me3	Fetal_Intestine_Small	E085-H3K36me3.fc.signal.bigwig	https://sites.google.com/site/anshulkundaje/projects/epigenomeroadmap
H3K4me1	Fetal_Intestine_Small	E085-H3K4me1.fc.signal.bigwig	https://sites.google.com/site/anshulkundaje/projects/epigenomeroadmap
H3K4me3	Fetal_Intestine_Small	E085-H3K4me3.fc.signal.bigwig	https://sites.google.com/site/anshulkundaje/projects/epigenomeroadmap
H3K9me3	Fetal_Intestine_Small	E085-H3K9me3.fc.signal.bigwig	https://sites.google.com/site/anshulkundaje/projects/epigenomeroadmap
DnaseSeq	Fetal_Kidney	E086-DNase.fc.signal.bigwig	https://sites.google.com/site/anshulkundaje/projects/epigenomeroadmap
H3K27me3	Fetal_Kidney	E086-H3K27me3.fc.signal.bigwig	https://sites.google.com/site/anshulkundaje/projects/epigenomeroadmap
H3K36me3	Fetal_Kidney	E086-H3K36me3.fc.signal.bigwig	https://sites.google.com/site/anshulkundaje/projects/epigenomeroadmap
H3K4me1	Fetal_Kidney	E086-H3K4me1.fc.signal.bigwig	https://sites.google.com/site/anshulkundaje/projects/epigenomeroadmap
H3K4me3	Fetal_Kidney	E086-H3K4me3.fc.signal.bigwig	https://sites.google.com/site/anshulkundaje/projects/epigenomeroadmap
H3K9ac	Fetal_Kidney	E086-H3K9ac.fc.signal.bigwig	https://sites.google.com/site/anshulkundaje/projects/epigenomeroadmap
H3K9me3	Fetal_Kidney	E086-H3K9me3.fc.signal.bigwig	https://sites.google.com/site/anshulkundaje/projects/epigenomeroadmap
DnaseSeq	Fetal_Lung	E088-DNase.fc.signal.bigwig	https://sites.google.com/site/anshulkundaje/projects/epigenomeroadmap
H3K27me3	Fetal_Lung	E088-H3K27me3.fc.signal.bigwig	https://sites.google.com/site/anshulkundaje/projects/epigenomeroadmap
H3K36me3	Fetal_Lung	E088-H3K36me3.fc.signal.bigwig	https://sites.google.com/site/anshulkundaje/projects/epigenomeroadmap
H3K4me1	Fetal_Lung	E088-H3K4me1.fc.signal.bigwig	https://sites.google.com/site/anshulkundaje/projects/epigenomeroadmap
H3K4me3	Fetal_Lung	E088-H3K4me3.fc.signal.bigwig	https://sites.google.com/site/anshulkundaje/projects/epigenomeroadmap
H3K9ac	Fetal_Lung	E088-H3K9ac.fc.signal.bigwig	https://sites.google.com/site/anshulkundaje/projects/epigenomeroadmap
H3K9me3	Fetal_Lung	E088-H3K9me3.fc.signal.bigwig	https://sites.google.com/site/anshulkundaje/projects/epigenomeroadmap
DnaseSeq	Fetal_Muscle_Leg	E090-DNase.fc.signal.bigwig	https://sites.google.com/site/anshulkundaje/projects/epigenomeroadmap
H3K27ac	Fetal_Muscle_Leg	E090-H3K27ac.fc.signal.bigwig	https://sites.google.com/site/anshulkundaje/projects/epigenomeroadmap
H3K27me3	Fetal_Muscle_Leg	E090-H3K27me3.fc.signal.bigwig	https://sites.google.com/site/anshulkundaje/projects/epigenomeroadmap
H3K36me3	Fetal_Muscle_Leg	E090-H3K36me3.fc.signal.bigwig	https://sites.google.com/site/anshulkundaje/projects/epigenomeroadmap
H3K4me1	Fetal_Muscle_Leg	E090-H3K4me1.fc.signal.bigwig	https://sites.google.com/site/anshulkundaje/projects/epigenomeroadmap
H3K4me3	Fetal_Muscle_Leg	E090-H3K4me3.fc.signal.bigwig	https://sites.google.com/site/anshulkundaje/projects/epigenomeroadmap
H3K9me3	Fetal_Muscle_Leg	E090-H3K9me3.fc.signal.bigwig	https://sites.google.com/site/anshulkundaje/projects/epigenomeroadmap
DnaseSeq	Fetal_Muscle_Trunk	E089-DNase.fc.signal.bigwig	https://sites.google.com/site/anshulkundaje/projects/epigenomeroadmap
H3K27ac	Fetal_Muscle_Trunk	E089-H3K27ac.fc.signal.bigwig	https://sites.google.com/site/anshulkundaje/projects/epigenomeroadmap
H3K27me3	Fetal_Muscle_Trunk	E089-H3K27me3.fc.signal.bigwig	https://sites.google.com/site/anshulkundaje/projects/epigenomeroadmap
H3K36me3	Fetal_Muscle_Trunk	E089-H3K36me3.fc.signal.bigwig	https://sites.google.com/site/anshulkundaje/projects/epigenomeroadmap
H3K4me1	Fetal_Muscle_Trunk	E089-H3K4me1.fc.signal.bigwig	https://sites.google.com/site/anshulkundaje/projects/epigenomeroadmap
H3K4me3	Fetal_Muscle_Trunk	E089-H3K4me3.fc.signal.bigwig	https://sites.google.com/site/anshulkundaje/projects/epigenomeroadmap
H3K9me3	Fetal_Muscle_Trunk	E089-H3K9me3.fc.signal.bigwig	https://sites.google.com/site/anshulkundaje/projects/epigenomeroadmap
DnaseSeq	Fetal_Placenta	E091-DNase.fc.signal.bigwig	https://sites.google.com/site/anshulkundaje/projects/epigenomeroadmap
H3K27ac	Fetal_Placenta	E091-H3K27ac.fc.signal.bigwig	https://sites.google.com/site/anshulkundaje/projects/epigenomeroadmap
H3K27me3	Fetal_Placenta	E091-H3K27me3.fc.signal.bigwig	https://sites.google.com/site/anshulkundaje/projects/epigenomeroadmap
H3K36me3	Fetal_Placenta	E091-H3K36me3.fc.signal.bigwig	https://sites.google.com/site/anshulkundaje/projects/epigenomeroadmap
H3K4me1	Fetal_Placenta	E091-H3K4me1.fc.signal.bigwig	https://sites.google.com/site/anshulkundaje/projects/epigenomeroadmap
H3K4me3	Fetal_Placenta	E091-H3K4me3.fc.signal.bigwig	https://sites.google.com/site/anshulkundaje/projects/epigenomeroadmap
H3K9me3	Fetal_Placenta	E091-H3K9me3.fc.signal.bigwig	https://sites.google.com/site/anshulkundaje/projects/epigenomeroadmap
DnaseSeq	Fetal_Stomach	E092-DNase.fc.signal.bigwig	https://sites.google.com/site/anshulkundaje/projects/epigenomeroadmap
H3K27ac	Fetal_Stomach	E092-H3K27ac.fc.signal.bigwig	https://sites.google.com/site/anshulkundaje/projects/epigenomeroadmap
H3K27me3	Fetal_Stomach	E092-H3K27me3.fc.signal.bigwig	https://sites.google.com/site/anshulkundaje/projects/epigenomeroadmap
H3K36me3	Fetal_Stomach	E092-H3K36me3.fc.signal.bigwig	https://sites.google.com/site/anshulkundaje/projects/epigenomeroadmap
H3K4me1	Fetal_Stomach	E092-H3K4me1.fc.signal.bigwig	https://sites.google.com/site/anshulkundaje/projects/epigenomeroadmap
H3K4me3	Fetal_Stomach	E092-H3K4me3.fc.signal.bigwig	https://sites.google.com/site/anshulkundaje/projects/epigenomeroadmap
H3K9me3	Fetal_Stomach	E092-H3K9me3.fc.signal.bigwig	https://sites.google.com/site/anshulkundaje/projects/epigenomeroadmap
DnaseSeq	Fetal_Thymus	E093-DNase.fc.signal.bigwig	https://sites.google.com/site/anshulkundaje/projects/epigenomeroadmap
H3K27ac	Fetal_Thymus	E093-H3K27ac.fc.signal.bigwig	https://sites.google.com/site/anshulkundaje/projects/epigenomeroadmap
H3K27me3	Fetal_Thymus	E093-H3K27me3.fc.signal.bigwig	https://sites.google.com/site/anshulkundaje/projects/epigenomeroadmap
H3K36me3	Fetal_Thymus	E093-H3K36me3.fc.signal.bigwig	https://sites.google.com/site/anshulkundaje/projects/epigenomeroadmap
H3K4me1	Fetal_Thymus	E093-H3K4me1.fc.signal.bigwig	https://sites.google.com/site/anshulkundaje/projects/epigenomeroadmap
H3K4me3	Fetal_Thymus	E093-H3K4me3.fc.signal.bigwig	https://sites.google.com/site/anshulkundaje/projects/epigenomeroadmap
H3K9me3	Fetal_Thymus	E093-H3K9me3.fc.signal.bigwig	https://sites.google.com/site/anshulkundaje/projects/epigenomeroadmap
DnaseSeq	FibroP	wgEncodeOpenChromDnaseFibropBaseOverlapSignal.bigWig	http://hgdownload.cse.ucsc.edu/goldenPath/hg19/encodeDCC/
DnaseSeq	FibroP_AG08395	wgEncodeOpenChromDnaseFibropag08395BaseOverlapSignal.bigWig	http://hgdownload.cse.ucsc.edu/goldenPath/hg19/encodeDCC/
DnaseSeq	FibroP_AG08396	wgEncodeOpenChromDnaseFibropag08396BaseOverlapSignal.bigWig	http://hgdownload.cse.ucsc.edu/goldenPath/hg19/encodeDCC/
DnaseSeq	FibroP_AG20443	wgEncodeOpenChromDnaseFibropag20443BaseOverlapSignal.bigWig	http://hgdownload.cse.ucsc.edu/goldenPath/hg19/encodeDCC/
DnaseSeq	Fibrobl	wgEncodeOpenChromDnaseFibroblBaseOverlapSignal.bigWig	http://hgdownload.cse.ucsc.edu/goldenPath/hg19/encodeDCC/
DnaseSeq	Fibrobl_GM03348	wgEncodeOpenChromDnaseFibroblgm03348LentimyodBaseOverlapSignal.bigWig	http://hgdownload.cse.ucsc.edu/goldenPath/hg19/encodeDCC/
DnaseSeq	Frontal_cortex_OC	wgEncodeOpenChromDnaseFrontalcortexocBaseOverlapSignal.bigWig	http://hgdownload.cse.ucsc.edu/goldenPath/hg19/encodeDCC/
FaireSeq	Frontal_cortex_OC	wgEncodeOpenChromFaireFrontalcortexocBaseOverlapSignal.bigWig	http://hgdownload.cse.ucsc.edu/goldenPath/hg19/encodeDCC/
DnaseSeq	GC_B_cell	wgEncodeOpenChromDnaseGcbcellBaseOverlapSignal.bigWig	http://hgdownload.cse.ucsc.edu/goldenPath/hg19/encodeDCC/
DnaseSeq	GM04503	wgEncodeUwDnaseGm04503RawRep1.bigWig	http://hgdownload.cse.ucsc.edu/goldenPath/hg19/encodeDCC/
DnaseSeq	GM04504	wgEncodeUwDnaseGm04504RawRep1.bigWig	http://hgdownload.cse.ucsc.edu/goldenPath/hg19/encodeDCC/
DnaseDgf	GM06990	wgEncodeUwDgfGm06990Raw.bigWig	http://hgdownload.cse.ucsc.edu/goldenPath/hg19/encodeDCC/
DnaseSeq	GM06990	wgEncodeUwDnaseGm06990RawRep1.bigWig	http://hgdownload.cse.ucsc.edu/goldenPath/hg19/encodeDCC/
H3K27me3	GM06990	wgEncodeUwHistoneGm06990H3k27me3StdAlnRep0.bam_VS_wgEncodeUwHistoneGm06990InputStdAlnRep1.bam.fc.signal.bw	http://www.broadinstitute.org/~anshul/projects/encode/rawdata/signal/mar2012/pooledReps/bigwig/macs2signal/foldChange/
H3K36me3	GM06990	wgEncodeUwHistoneGm06990H3k36me3StdAlnRep0.bam_VS_wgEncodeUwHistoneGm06990InputStdAlnRep1.bam.fc.signal.bw	http://www.broadinstitute.org/~anshul/projects/encode/rawdata/signal/mar2012/pooledReps/bigwig/macs2signal/foldChange/
H3K4me3	GM06990	wgEncodeUwHistoneGm06990H3k4me3StdAlnRep0.bam_VS_wgEncodeUwHistoneGm06990InputStdAlnRep1.bam.fc.signal.bw	http://www.broadinstitute.org/~anshul/projects/encode/rawdata/signal/mar2012/pooledReps/bigwig/macs2signal/foldChange/
RepliChip	GM06990	wgEncodeFsuRepliChipGm06990WaveSignalRep1.bigWig	http://hgdownload.cse.ucsc.edu/goldenPath/hg19/encodeDCC/
RepliSeq	GM06990	wgEncodeUwRepliSeqGm06990G1bPctSignalRep1.bigWig	http://hgdownload.cse.ucsc.edu/goldenPath/hg19/encodeDCC/
CTCF	GM06990	wgEncodeUwTfbsGm06990CtcfStdAlnRep0.bam_VS_wgEncodeUwTfbsGm06990InputStdAlnRep1.bam.fc.signal.bw	http://www.broadinstitute.org/~anshul/projects/encode/rawdata/signal/mar2012/pooledReps/bigwig/macs2signal/foldChange/
ZNF274	GM08714	wgEncodeSydhTfbsGm08714Znf274UcdAlnRep0.bam_VS_wgEncodeSydhTfbsGm08714InputUcdAlnRep1.bam.fc.signal.bw	http://www.broadinstitute.org/~anshul/projects/encode/rawdata/signal/mar2012/pooledReps/bigwig/macs2signal/foldChange/
DnaseSeq	GM10248	wgEncodeOpenChromDnaseGm10248BaseOverlapSignal.bigWig	http://hgdownload.cse.ucsc.edu/goldenPath/hg19/encodeDCC/
DnaseSeq	GM10266	wgEncodeOpenChromDnaseGm10266BaseOverlapSignal.bigWig	http://hgdownload.cse.ucsc.edu/goldenPath/hg19/encodeDCC/
NFKB1	GM10847	wgEncodeSydhTfbsGm10847NfkbTnfaIggrabAlnRep0.bam_VS_wgEncodeSydhTfbsGm10847InputTnfaIggrabAlnRep0.bam.fc.signal.bw	http://www.broadinstitute.org/~anshul/projects/encode/rawdata/signal/mar2012/pooledReps/bigwig/macs2signal/foldChange/
POLR2A	GM10847	wgEncodeSydhTfbsGm10847Pol2IggmusAlnRep0.bam_VS_wgEncodeSydhTfbsGm10847InputIggmusAlnRep0.bam.fc.signal.bw	http://www.broadinstitute.org/~anshul/projects/encode/rawdata/signal/mar2012/pooledReps/bigwig/macs2signal/foldChange/
RepliSeq	GM12801	wgEncodeUwRepliSeqGm12801G1bPctSignalRep1.bigWig	http://hgdownload.cse.ucsc.edu/goldenPath/hg19/encodeDCC/
CTCF	GM12801	wgEncodeUwTfbsGm12801CtcfStdAlnRep1.bam_VS_wgEncodeUwTfbsGm12801InputStdAlnRep1.bam.fc.signal.bw	http://www.broadinstitute.org/~anshul/projects/encode/rawdata/signal/mar2012/pooledReps/bigwig/macs2signal/foldChange/
RepliSeq	GM12812	wgEncodeUwRepliSeqGm12812G1bPctSignalRep1.bigWig	http://hgdownload.cse.ucsc.edu/goldenPath/hg19/encodeDCC/
RepliSeq	GM12813	wgEncodeUwRepliSeqGm12813G1bPctSignalRep1.bigWig	http://hgdownload.cse.ucsc.edu/goldenPath/hg19/encodeDCC/
DnaseSeq	GM12864	wgEncodeUwDnaseGm12864RawRep1.bigWig	http://hgdownload.cse.ucsc.edu/goldenPath/hg19/encodeDCC/
H3K4me3	GM12864	wgEncodeUwHistoneGm12864H3k04me3StdAlnRep0.bam_VS_wgEncodeUwHistoneGm12864InputStdAlnRep1.bam.fc.signal.bw	http://www.broadinstitute.org/~anshul/projects/encode/rawdata/signal/mar2012/pooledReps/bigwig/macs2signal/foldChange/
CTCF	GM12864	wgEncodeUwTfbsGm12864CtcfStdAlnRep0.bam_VS_wgEncodeUwTfbsGm12864InputStdAlnRep1.bam.fc.signal.bw	http://www.broadinstitute.org/~anshul/projects/encode/rawdata/signal/mar2012/pooledReps/bigwig/macs2signal/foldChange/
DnaseDgf	GM12865	wgEncodeUwDgfGm12865Raw.bigWig	http://hgdownload.cse.ucsc.edu/goldenPath/hg19/encodeDCC/
DnaseSeq	GM12865	wgEncodeUwDnaseGm12865RawRep1.bigWig	http://hgdownload.cse.ucsc.edu/goldenPath/hg19/encodeDCC/
H3K4me3	GM12865	wgEncodeUwHistoneGm12865H3k04me3StdAlnRep0.bam_VS_wgEncodeUwHistoneGm12865InputStdAlnRep1.bam.fc.signal.bw	http://www.broadinstitute.org/~anshul/projects/encode/rawdata/signal/mar2012/pooledReps/bigwig/macs2signal/foldChange/
CTCF	GM12865	wgEncodeUwTfbsGm12865CtcfStdAlnRep0.bam_VS_wgEncodeUwTfbsGm12865InputStdAlnRep1.bam.fc.signal.bw	http://www.broadinstitute.org/~anshul/projects/encode/rawdata/signal/mar2012/pooledReps/bigwig/macs2signal/foldChange/
CTCF	GM12872	wgEncodeUwTfbsGm12872CtcfStdAlnRep0.bam_VS_wgEncodeUwTfbsGm12872InputStdAlnRep1.bam.fc.signal.bw	http://www.broadinstitute.org/~anshul/projects/encode/rawdata/signal/mar2012/pooledReps/bigwig/macs2signal/foldChange/
CTCF	GM12873	wgEncodeUwTfbsGm12873CtcfStdAlnRep0.bam_VS_wgEncodeUwTfbsGm12873InputStdAlnRep1.bam.fc.signal.bw	http://www.broadinstitute.org/~anshul/projects/encode/rawdata/signal/mar2012/pooledReps/bigwig/macs2signal/foldChange/
CTCF	GM12874	wgEncodeUwTfbsGm12874CtcfStdAlnRep0.bam_VS_wgEncodeUwTfbsGm12874InputStdAlnRep1.bam.fc.signal.bw	http://www.broadinstitute.org/~anshul/projects/encode/rawdata/signal/mar2012/pooledReps/bigwig/macs2signal/foldChange/
H3K4me3	GM12875	wgEncodeUwHistoneGm12875H3k04me3StdAlnRep1.bam_VS_wgEncodeUwHistoneGm12875InputStdAlnRep1.bam.fc.signal.bw	http://www.broadinstitute.org/~anshul/projects/encode/rawdata/signal/mar2012/pooledReps/bigwig/macs2signal/foldChange/
CTCF	GM12875	wgEncodeUwTfbsGm12875CtcfStdAlnRep0.bam_VS_wgEncodeUwTfbsGm12875InputStdAlnRep1.bam.fc.signal.bw	http://www.broadinstitute.org/~anshul/projects/encode/rawdata/signal/mar2012/pooledReps/bigwig/macs2signal/foldChange/
DnaseSeq	GM12878	wgEncodeUwDnaseGm12878RawRep1.bigWig	http://hgdownload.cse.ucsc.edu/goldenPath/hg19/encodeDCC/
FaireSeq	GM12878	wgEncodeOpenChromFaireGm12878BaseOverlapSignal.bigWig	http://hgdownload.cse.ucsc.edu/goldenPath/hg19/encodeDCC/
CTCF	GM12878	wgEncodeBroadHistoneGm12878CtcfStdAlnRep0.bam_VS_wgEncodeBroadHistoneGm12878ControlStdAlnRep0.bam.fc.signal.bw	http://www.broadinstitute.org/~anshul/projects/encode/rawdata/signal/mar2012/pooledReps/bigwig/macs2signal/foldChange/
EZH2	GM12878	wgEncodeBroadHistoneGm12878Ezh239875AlnRep0.bam_VS_wgEncodeBroadHistoneGm12878ControlStdAlnRep0.bam.fc.signal.bw	http://www.broadinstitute.org/~anshul/projects/encode/rawdata/signal/mar2012/pooledReps/bigwig/macs2signal/foldChange/
H2A.Z	GM12878	E116-H2A.Z.fc.signal.bigwig	https://sites.google.com/site/anshulkundaje/projects/epigenomeroadmap
H3K27ac	GM12878	E116-H3K27ac.fc.signal.bigwig	https://sites.google.com/site/anshulkundaje/projects/epigenomeroadmap
H3K27me3	GM12878	E116-H3K27me3.fc.signal.bigwig	https://sites.google.com/site/anshulkundaje/projects/epigenomeroadmap
H3K36me3	GM12878	E116-H3K36me3.fc.signal.bigwig	https://sites.google.com/site/anshulkundaje/projects/epigenomeroadmap
H3K4me1	GM12878	E116-H3K4me1.fc.signal.bigwig	https://sites.google.com/site/anshulkundaje/projects/epigenomeroadmap
H3K4me2	GM12878	E116-H3K4me2.fc.signal.bigwig	https://sites.google.com/site/anshulkundaje/projects/epigenomeroadmap
H3K4me3	GM12878	E116-H3K4me3.fc.signal.bigwig	https://sites.google.com/site/anshulkundaje/projects/epigenomeroadmap
H3K79me2	GM12878	E116-H3K79me2.fc.signal.bigwig	https://sites.google.com/site/anshulkundaje/projects/epigenomeroadmap
H3K9ac	GM12878	E116-H3K9ac.fc.signal.bigwig	https://sites.google.com/site/anshulkundaje/projects/epigenomeroadmap
H3K9me3	GM12878	E116-H3K9me3.fc.signal.bigwig	https://sites.google.com/site/anshulkundaje/projects/epigenomeroadmap
H4K20me1	GM12878	E116-H4K20me1.fc.signal.bigwig	https://sites.google.com/site/anshulkundaje/projects/epigenomeroadmap
RepliSeq	GM12878	wgEncodeUwRepliSeqGm12878G1bPctSignalRep1.bigWig	http://hgdownload.cse.ucsc.edu/goldenPath/hg19/encodeDCC/
ATF2	GM12878	wgEncodeHaibTfbsGm12878Atf2sc81188V0422111AlnRep0.bam_VS_wgEncodeHaibTfbsGm12878ControlV0422111AlnRep0.bam.fc.signal.bw	http://www.broadinstitute.org/~anshul/projects/encode/rawdata/signal/mar2012/pooledReps/bigwig/macs2signal/foldChange/
ATF3	GM12878	wgEncodeHaibTfbsGm12878Atf3Pcr1xAlnRep0.bam_VS_wgEncodeHaibTfbsGm12878RxlchPcr1xAlnRep0.bam.fc.signal.bw	http://www.broadinstitute.org/~anshul/projects/encode/rawdata/signal/mar2012/pooledReps/bigwig/macs2signal/foldChange/
BATF	GM12878	wgEncodeHaibTfbsGm12878BatfPcr1xAlnRep0.bam_VS_wgEncodeHaibTfbsGm12878RxlchPcr1xAlnRep0.bam.fc.signal.bw	http://www.broadinstitute.org/~anshul/projects/encode/rawdata/signal/mar2012/pooledReps/bigwig/macs2signal/foldChange/
BCL11A	GM12878	wgEncodeHaibTfbsGm12878Bcl11aPcr1xAlnRep0.bam_VS_wgEncodeHaibTfbsGm12878RxlchPcr1xAlnRep0.bam.fc.signal.bw	http://www.broadinstitute.org/~anshul/projects/encode/rawdata/signal/mar2012/pooledReps/bigwig/macs2signal/foldChange/
BCL3	GM12878	wgEncodeHaibTfbsGm12878Bcl3V0416101AlnRep0.bam_VS_wgEncodeHaibTfbsGm12878RxlchPcr1xAlnRep0.bam.fc.signal.bw	http://www.broadinstitute.org/~anshul/projects/encode/rawdata/signal/mar2012/pooledReps/bigwig/macs2signal/foldChange/
BCLAF1	GM12878	wgEncodeHaibTfbsGm12878Bclaf101388V0416101AlnRep0.bam_VS_wgEncodeHaibTfbsGm12878RxlchPcr1xAlnRep0.bam.fc.signal.bw	http://www.broadinstitute.org/~anshul/projects/encode/rawdata/signal/mar2012/pooledReps/bigwig/macs2signal/foldChange/
BHLHE40	GM12878	wgEncodeSydhTfbsGm12878Bhlhe40cIggmusAlnRep0.bam_VS_wgEncodeSydhTfbsGm12878InputIggmusAlnRep0.bam.fc.signal.bw	http://www.broadinstitute.org/~anshul/projects/encode/rawdata/signal/mar2012/pooledReps/bigwig/macs2signal/foldChange/
BRCA1	GM12878	wgEncodeSydhTfbsGm12878Brca1a300IggmusAlnRep0.bam_VS_wgEncodeSydhTfbsGm12878InputIggmusAlnRep0.bam.fc.signal.bw	http://www.broadinstitute.org/~anshul/projects/encode/rawdata/signal/mar2012/pooledReps/bigwig/macs2signal/foldChange/
CEBPB	GM12878	wgEncodeHaibTfbsGm12878Cebpbsc150V0422111AlnRep0.bam_VS_wgEncodeHaibTfbsGm12878ControlV0422111AlnRep0.bam.fc.signal.bw	http://www.broadinstitute.org/~anshul/projects/encode/rawdata/signal/mar2012/pooledReps/bigwig/macs2signal/foldChange/
CHD1	GM12878	wgEncodeSydhTfbsGm12878Chd1a301218aIggmusAlnRep0.bam_VS_wgEncodeSydhTfbsGm12878InputIggmusAlnRep0.bam.fc.signal.bw	http://www.broadinstitute.org/~anshul/projects/encode/rawdata/signal/mar2012/pooledReps/bigwig/macs2signal/foldChange/
CHD2	GM12878	wgEncodeSydhTfbsGm12878Chd2ab68301IggmusAlnRep0.bam_VS_wgEncodeSydhTfbsGm12878InputIggmusAlnRep0.bam.fc.signal.bw	http://www.broadinstitute.org/~anshul/projects/encode/rawdata/signal/mar2012/pooledReps/bigwig/macs2signal/foldChange/
E2F4	GM12878	wgEncodeSydhTfbsGm12878E2f4IggmusAlnRep0.bam_VS_wgEncodeSydhTfbsGm12878InputIggmusAlnRep0.bam.fc.signal.bw	http://www.broadinstitute.org/~anshul/projects/encode/rawdata/signal/mar2012/pooledReps/bigwig/macs2signal/foldChange/
EBF1	GM12878	wgEncodeHaibTfbsGm12878Ebf1sc137065Pcr1xAlnRep0.bam_VS_wgEncodeHaibTfbsGm12878RxlchPcr1xAlnRep0.bam.fc.signal.bw	http://www.broadinstitute.org/~anshul/projects/encode/rawdata/signal/mar2012/pooledReps/bigwig/macs2signal/foldChange/
EGR1	GM12878	wgEncodeHaibTfbsGm12878Egr1Pcr2xAlnRep0.bam_VS_wgEncodeHaibTfbsGm12878RxlchPcr1xAlnRep0.bam.fc.signal.bw	http://www.broadinstitute.org/~anshul/projects/encode/rawdata/signal/mar2012/pooledReps/bigwig/macs2signal/foldChange/
ELF1	GM12878	wgEncodeHaibTfbsGm12878Elf1sc631V0416101AlnRep0.bam_VS_wgEncodeHaibTfbsGm12878RxlchPcr1xAlnRep0.bam.fc.signal.bw	http://www.broadinstitute.org/~anshul/projects/encode/rawdata/signal/mar2012/pooledReps/bigwig/macs2signal/foldChange/
ELK1	GM12878	wgEncodeSydhTfbsGm12878Elk112771IggmusAlnRep0.bam_VS_wgEncodeSydhTfbsGm12878InputIggmusAlnRep0.bam.fc.signal.bw	http://www.broadinstitute.org/~anshul/projects/encode/rawdata/signal/mar2012/pooledReps/bigwig/macs2signal/foldChange/
EP300	GM12878	wgEncodeHaibTfbsGm12878P300Pcr1xAlnRep0.bam_VS_wgEncodeHaibTfbsGm12878RxlchPcr1xAlnRep0.bam.fc.signal.bw	http://www.broadinstitute.org/~anshul/projects/encode/rawdata/signal/mar2012/pooledReps/bigwig/macs2signal/foldChange/
ETS1	GM12878	wgEncodeHaibTfbsGm12878Ets1Pcr1xAlnRep0.bam_VS_wgEncodeHaibTfbsGm12878RxlchPcr1xAlnRep0.bam.fc.signal.bw	http://www.broadinstitute.org/~anshul/projects/encode/rawdata/signal/mar2012/pooledReps/bigwig/macs2signal/foldChange/
FAM48A	GM12878	wgEncodeSydhTfbsGm12878Spt20StdAlnRep0.bam_VS_wgEncodeSydhTfbsGm12878InputStdAlnRep1.bam.fc.signal.bw	http://www.broadinstitute.org/~anshul/projects/encode/rawdata/signal/mar2012/pooledReps/bigwig/macs2signal/foldChange/
FOS	GM12878	wgEncodeSydhTfbsGm12878CfosStdAlnRep0.bam_VS_wgEncodeSydhTfbsGm12878InputStdAlnRep1.bam.fc.signal.bw	http://www.broadinstitute.org/~anshul/projects/encode/rawdata/signal/mar2012/pooledReps/bigwig/macs2signal/foldChange/
FOXM1	GM12878	wgEncodeHaibTfbsGm12878Foxm1sc502V0422111AlnRep0.bam_VS_wgEncodeHaibTfbsGm12878ControlV0422111AlnRep0.bam.fc.signal.bw	http://www.broadinstitute.org/~anshul/projects/encode/rawdata/signal/mar2012/pooledReps/bigwig/macs2signal/foldChange/
GABPB1	GM12878	wgEncodeHaibTfbsGm12878GabpPcr2xAlnRep0.bam_VS_wgEncodeHaibTfbsGm12878RxlchPcr1xAlnRep0.bam.fc.signal.bw	http://www.broadinstitute.org/~anshul/projects/encode/rawdata/signal/mar2012/pooledReps/bigwig/macs2signal/foldChange/
IKZF1	GM12878	wgEncodeSydhTfbsGm12878Ikzf1iknuclaStdAlnRep0.bam_VS_wgEncodeSydhTfbsGm12878InputStdAlnRep1.bam.fc.signal.bw	http://www.broadinstitute.org/~anshul/projects/encode/rawdata/signal/mar2012/pooledReps/bigwig/macs2signal/foldChange/
IRF3	GM12878	wgEncodeSydhTfbsGm12878Irf3IggmusAlnRep0.bam_VS_wgEncodeSydhTfbsGm12878InputIggmusAlnRep0.bam.fc.signal.bw	http://www.broadinstitute.org/~anshul/projects/encode/rawdata/signal/mar2012/pooledReps/bigwig/macs2signal/foldChange/
IRF4	GM12878	wgEncodeHaibTfbsGm12878Irf4sc6059Pcr1xAlnRep0.bam_VS_wgEncodeHaibTfbsGm12878RxlchPcr1xAlnRep0.bam.fc.signal.bw	http://www.broadinstitute.org/~anshul/projects/encode/rawdata/signal/mar2012/pooledReps/bigwig/macs2signal/foldChange/
JUND	GM12878	wgEncodeSydhTfbsGm12878JundStdAlnRep0.bam_VS_wgEncodeSydhTfbsGm12878InputStdAlnRep1.bam.fc.signal.bw	http://www.broadinstitute.org/~anshul/projects/encode/rawdata/signal/mar2012/pooledReps/bigwig/macs2signal/foldChange/
KAT2A	GM12878	wgEncodeSydhTfbsGm12878Gcn5StdAlnRep0.bam_VS_wgEncodeSydhTfbsGm12878InputStdAlnRep1.bam.fc.signal.bw	http://www.broadinstitute.org/~anshul/projects/encode/rawdata/signal/mar2012/pooledReps/bigwig/macs2signal/foldChange/
MAX	GM12878	wgEncodeSydhTfbsGm12878MaxIggmusAlnRep0.bam_VS_wgEncodeSydhTfbsGm12878InputIggmusAlnRep0.bam.fc.signal.bw	http://www.broadinstitute.org/~anshul/projects/encode/rawdata/signal/mar2012/pooledReps/bigwig/macs2signal/foldChange/
MAZ	GM12878	wgEncodeSydhTfbsGm12878Mazab85725IggmusAlnRep0.bam_VS_wgEncodeSydhTfbsGm12878InputIggmusAlnRep0.bam.fc.signal.bw	http://www.broadinstitute.org/~anshul/projects/encode/rawdata/signal/mar2012/pooledReps/bigwig/macs2signal/foldChange/
MEF2A	GM12878	wgEncodeHaibTfbsGm12878Mef2aPcr1xAlnRep0.bam_VS_wgEncodeHaibTfbsGm12878RxlchPcr1xAlnRep0.bam.fc.signal.bw	http://www.broadinstitute.org/~anshul/projects/encode/rawdata/signal/mar2012/pooledReps/bigwig/macs2signal/foldChange/
MEF2C	GM12878	wgEncodeHaibTfbsGm12878Mef2csc13268V0416101AlnRep0.bam_VS_wgEncodeHaibTfbsGm12878RxlchPcr1xAlnRep0.bam.fc.signal.bw	http://www.broadinstitute.org/~anshul/projects/encode/rawdata/signal/mar2012/pooledReps/bigwig/macs2signal/foldChange/
MTA3	GM12878	wgEncodeHaibTfbsGm12878Mta3sc81325V0422111AlnRep0.bam_VS_wgEncodeHaibTfbsGm12878ControlV0422111AlnRep0.bam.fc.signal.bw	http://www.broadinstitute.org/~anshul/projects/encode/rawdata/signal/mar2012/pooledReps/bigwig/macs2signal/foldChange/
MXI1	GM12878	wgEncodeSydhTfbsGm12878Mxi1IggmusAlnRep0.bam_VS_wgEncodeSydhTfbsGm12878InputIggmusAlnRep0.bam.fc.signal.bw	http://www.broadinstitute.org/~anshul/projects/encode/rawdata/signal/mar2012/pooledReps/bigwig/macs2signal/foldChange/
NFATC1	GM12878	wgEncodeHaibTfbsGm12878Nfatc1sc17834V0422111AlnRep0.bam_VS_wgEncodeHaibTfbsGm12878ControlV0422111AlnRep0.bam.fc.signal.bw	http://www.broadinstitute.org/~anshul/projects/encode/rawdata/signal/mar2012/pooledReps/bigwig/macs2signal/foldChange/
NFE2	GM12878	wgEncodeSydhTfbsGm12878Nfe2sc22827StdAlnRep0.bam_VS_wgEncodeSydhTfbsGm12878InputStdAlnRep1.bam.fc.signal.bw	http://www.broadinstitute.org/~anshul/projects/encode/rawdata/signal/mar2012/pooledReps/bigwig/macs2signal/foldChange/
NFIC	GM12878	wgEncodeHaibTfbsGm12878Nficsc81335V0422111AlnRep0.bam_VS_wgEncodeHaibTfbsGm12878ControlV0422111AlnRep0.bam.fc.signal.bw	http://www.broadinstitute.org/~anshul/projects/encode/rawdata/signal/mar2012/pooledReps/bigwig/macs2signal/foldChange/
NFKB1	GM12878	wgEncodeSydhTfbsGm12878NfkbTnfaIggrabAlnRep0.bam_VS_wgEncodeSydhTfbsGm12878InputTnfaIggrabAlnRep0.bam.fc.signal.bw	http://www.broadinstitute.org/~anshul/projects/encode/rawdata/signal/mar2012/pooledReps/bigwig/macs2signal/foldChange/
NFYA	GM12878	wgEncodeSydhTfbsGm12878NfyaIggmusAlnRep0.bam_VS_wgEncodeSydhTfbsGm12878InputIggmusAlnRep0.bam.fc.signal.bw	http://www.broadinstitute.org/~anshul/projects/encode/rawdata/signal/mar2012/pooledReps/bigwig/macs2signal/foldChange/
NFYB	GM12878	wgEncodeSydhTfbsGm12878NfybIggmusAlnRep0.bam_VS_wgEncodeSydhTfbsGm12878InputIggmusAlnRep0.bam.fc.signal.bw	http://www.broadinstitute.org/~anshul/projects/encode/rawdata/signal/mar2012/pooledReps/bigwig/macs2signal/foldChange/
NR2C2	GM12878	wgEncodeSydhTfbsGm12878Tr4StdAlnRep0.bam_VS_wgEncodeSydhTfbsGm12878InputStdAlnRep1.bam.fc.signal.bw	http://www.broadinstitute.org/~anshul/projects/encode/rawdata/signal/mar2012/pooledReps/bigwig/macs2signal/foldChange/
NRF1	GM12878	wgEncodeSydhTfbsGm12878Nrf1IggmusAlnRep0.bam_VS_wgEncodeSydhTfbsGm12878InputIggmusAlnRep0.bam.fc.signal.bw	http://www.broadinstitute.org/~anshul/projects/encode/rawdata/signal/mar2012/pooledReps/bigwig/macs2signal/foldChange/
PAX5	GM12878	wgEncodeHaibTfbsGm12878Pax5c20Pcr1xAlnRep0.bam_VS_wgEncodeHaibTfbsGm12878RxlchPcr1xAlnRep0.bam.fc.signal.bw	http://www.broadinstitute.org/~anshul/projects/encode/rawdata/signal/mar2012/pooledReps/bigwig/macs2signal/foldChange/
PBX3	GM12878	wgEncodeHaibTfbsGm12878Pbx3Pcr1xAlnRep0.bam_VS_wgEncodeHaibTfbsGm12878RxlchPcr1xAlnRep0.bam.fc.signal.bw	http://www.broadinstitute.org/~anshul/projects/encode/rawdata/signal/mar2012/pooledReps/bigwig/macs2signal/foldChange/
PML	GM12878	wgEncodeHaibTfbsGm12878Pmlsc71910V0422111AlnRep0.bam_VS_wgEncodeHaibTfbsGm12878ControlV0422111AlnRep0.bam.fc.signal.bw	http://www.broadinstitute.org/~anshul/projects/encode/rawdata/signal/mar2012/pooledReps/bigwig/macs2signal/foldChange/
POLR2A	GM12878	wgEncodeHaibTfbsGm12878Pol24h8Pcr1xAlnRep0.bam_VS_wgEncodeHaibTfbsGm12878RxlchPcr1xAlnRep0.bam.fc.signal.bw	http://www.broadinstitute.org/~anshul/projects/encode/rawdata/signal/mar2012/pooledReps/bigwig/macs2signal/foldChange/
POLR3G	GM12878	wgEncodeSydhTfbsGm12878Pol3StdAlnRep0.bam_VS_wgEncodeSydhTfbsGm12878InputStdAlnRep1.bam.fc.signal.bw	http://www.broadinstitute.org/~anshul/projects/encode/rawdata/signal/mar2012/pooledReps/bigwig/macs2signal/foldChange/
POU2F2	GM12878	wgEncodeHaibTfbsGm12878Pou2f2Pcr1xAlnRep0.bam_VS_wgEncodeHaibTfbsGm12878RxlchPcr1xAlnRep0.bam.fc.signal.bw	http://www.broadinstitute.org/~anshul/projects/encode/rawdata/signal/mar2012/pooledReps/bigwig/macs2signal/foldChange/
RAD21	GM12878	wgEncodeHaibTfbsGm12878Rad21V0416101AlnRep0.bam_VS_wgEncodeHaibTfbsGm12878RxlchPcr1xAlnRep0.bam.fc.signal.bw	http://www.broadinstitute.org/~anshul/projects/encode/rawdata/signal/mar2012/pooledReps/bigwig/macs2signal/foldChange/
RCOR1	GM12878	wgEncodeSydhTfbsGm12878Corestsc30189IggmusAlnRep0.bam_VS_wgEncodeSydhTfbsGm12878InputIggmusAlnRep0.bam.fc.signal.bw	http://www.broadinstitute.org/~anshul/projects/encode/rawdata/signal/mar2012/pooledReps/bigwig/macs2signal/foldChange/
REST	GM12878	wgEncodeHaibTfbsGm12878NrsfPcr1xAlnRep0.bam_VS_wgEncodeHaibTfbsGm12878RxlchPcr1xAlnRep0.bam.fc.signal.bw	http://www.broadinstitute.org/~anshul/projects/encode/rawdata/signal/mar2012/pooledReps/bigwig/macs2signal/foldChange/
RFX5	GM12878	wgEncodeSydhTfbsGm12878Rfx5200401194IggmusAlnRep0.bam_VS_wgEncodeSydhTfbsGm12878InputIggmusAlnRep0.bam.fc.signal.bw	http://www.broadinstitute.org/~anshul/projects/encode/rawdata/signal/mar2012/pooledReps/bigwig/macs2signal/foldChange/
RUNX3	GM12878	wgEncodeHaibTfbsGm12878Runx3sc101553V0422111AlnRep0.bam_VS_wgEncodeHaibTfbsGm12878ControlV0422111AlnRep0.bam.fc.signal.bw	http://www.broadinstitute.org/~anshul/projects/encode/rawdata/signal/mar2012/pooledReps/bigwig/macs2signal/foldChange/
RXRA	GM12878	wgEncodeHaibTfbsGm12878RxraPcr1xAlnRep0.bam_VS_wgEncodeHaibTfbsGm12878RxlchPcr1xAlnRep0.bam.fc.signal.bw	http://www.broadinstitute.org/~anshul/projects/encode/rawdata/signal/mar2012/pooledReps/bigwig/macs2signal/foldChange/
SIN3A	GM12878	wgEncodeSydhTfbsGm12878Sin3anb6001263IggmusAlnRep0.bam_VS_wgEncodeSydhTfbsGm12878InputIggmusAlnRep0.bam.fc.signal.bw	http://www.broadinstitute.org/~anshul/projects/encode/rawdata/signal/mar2012/pooledReps/bigwig/macs2signal/foldChange/
SIX5	GM12878	wgEncodeHaibTfbsGm12878Six5Pcr1xAlnRep0.bam_VS_wgEncodeHaibTfbsGm12878RxlchPcr1xAlnRep0.bam.fc.signal.bw	http://www.broadinstitute.org/~anshul/projects/encode/rawdata/signal/mar2012/pooledReps/bigwig/macs2signal/foldChange/
SMC3	GM12878	wgEncodeSydhTfbsGm12878Smc3ab9263IggmusAlnRep0.bam_VS_wgEncodeSydhTfbsGm12878InputIggmusAlnRep0.bam.fc.signal.bw	http://www.broadinstitute.org/~anshul/projects/encode/rawdata/signal/mar2012/pooledReps/bigwig/macs2signal/foldChange/
SP1	GM12878	wgEncodeHaibTfbsGm12878Sp1Pcr1xAlnRep0.bam_VS_wgEncodeHaibTfbsGm12878RxlchPcr1xAlnRep0.bam.fc.signal.bw	http://www.broadinstitute.org/~anshul/projects/encode/rawdata/signal/mar2012/pooledReps/bigwig/macs2signal/foldChange/
SPI1	GM12878	wgEncodeHaibTfbsGm12878Pu1Pcr1xAlnRep0.bam_VS_wgEncodeHaibTfbsGm12878RxlchPcr1xAlnRep0.bam.fc.signal.bw	http://www.broadinstitute.org/~anshul/projects/encode/rawdata/signal/mar2012/pooledReps/bigwig/macs2signal/foldChange/
SRF	GM12878	wgEncodeHaibTfbsGm12878SrfPcr2xAlnRep0.bam_VS_wgEncodeHaibTfbsGm12878RxlchPcr1xAlnRep0.bam.fc.signal.bw	http://www.broadinstitute.org/~anshul/projects/encode/rawdata/signal/mar2012/pooledReps/bigwig/macs2signal/foldChange/
STAT1	GM12878	wgEncodeSydhTfbsGm12878Stat1StdAlnRep0.bam_VS_wgEncodeSydhTfbsGm12878InputStdAlnRep1.bam.fc.signal.bw	http://www.broadinstitute.org/~anshul/projects/encode/rawdata/signal/mar2012/pooledReps/bigwig/macs2signal/foldChange/
STAT3	GM12878	wgEncodeSydhTfbsGm12878Stat3IggmusAlnRep0.bam_VS_wgEncodeSydhTfbsGm12878InputIggmusAlnRep0.bam.fc.signal.bw	http://www.broadinstitute.org/~anshul/projects/encode/rawdata/signal/mar2012/pooledReps/bigwig/macs2signal/foldChange/
STAT5A	GM12878	wgEncodeHaibTfbsGm12878Stat5asc74442V0422111AlnRep0.bam_VS_wgEncodeHaibTfbsGm12878ControlV0422111AlnRep0.bam.fc.signal.bw	http://www.broadinstitute.org/~anshul/projects/encode/rawdata/signal/mar2012/pooledReps/bigwig/macs2signal/foldChange/
TAF1	GM12878	wgEncodeHaibTfbsGm12878Taf1Pcr1xAlnRep0.bam_VS_wgEncodeHaibTfbsGm12878RxlchPcr1xAlnRep0.bam.fc.signal.bw	http://www.broadinstitute.org/~anshul/projects/encode/rawdata/signal/mar2012/pooledReps/bigwig/macs2signal/foldChange/
TBL1XR1	GM12878	wgEncodeSydhTfbsGm12878Tblr1ab24550IggmusAlnRep0.bam_VS_wgEncodeSydhTfbsGm12878InputIggmusAlnRep0.bam.fc.signal.bw	http://www.broadinstitute.org/~anshul/projects/encode/rawdata/signal/mar2012/pooledReps/bigwig/macs2signal/foldChange/
TBP	GM12878	wgEncodeSydhTfbsGm12878TbpIggmusAlnRep0.bam_VS_wgEncodeSydhTfbsGm12878InputIggmusAlnRep0.bam.fc.signal.bw	http://www.broadinstitute.org/~anshul/projects/encode/rawdata/signal/mar2012/pooledReps/bigwig/macs2signal/foldChange/
TCF12	GM12878	wgEncodeHaibTfbsGm12878Tcf12Pcr1xAlnRep0.bam_VS_wgEncodeHaibTfbsGm12878RxlchPcr1xAlnRep0.bam.fc.signal.bw	http://www.broadinstitute.org/~anshul/projects/encode/rawdata/signal/mar2012/pooledReps/bigwig/macs2signal/foldChange/
TCF3	GM12878	wgEncodeHaibTfbsGm12878Tcf3Pcr1xAlnRep0.bam_VS_wgEncodeHaibTfbsGm12878RxlchPcr1xAlnRep0.bam.fc.signal.bw	http://www.broadinstitute.org/~anshul/projects/encode/rawdata/signal/mar2012/pooledReps/bigwig/macs2signal/foldChange/
USF1	GM12878	wgEncodeHaibTfbsGm12878Usf1Pcr2xAlnRep0.bam_VS_wgEncodeHaibTfbsGm12878RxlchPcr1xAlnRep0.bam.fc.signal.bw	http://www.broadinstitute.org/~anshul/projects/encode/rawdata/signal/mar2012/pooledReps/bigwig/macs2signal/foldChange/
USF2	GM12878	wgEncodeSydhTfbsGm12878Usf2IggmusAlnRep0.bam_VS_wgEncodeSydhTfbsGm12878InputIggmusAlnRep0.bam.fc.signal.bw	http://www.broadinstitute.org/~anshul/projects/encode/rawdata/signal/mar2012/pooledReps/bigwig/macs2signal/foldChange/
WRNIP1	GM12878	wgEncodeSydhTfbsGm12878WhipIggmusAlnRep0.bam_VS_wgEncodeSydhTfbsGm12878InputIggmusAlnRep0.bam.fc.signal.bw	http://www.broadinstitute.org/~anshul/projects/encode/rawdata/signal/mar2012/pooledReps/bigwig/macs2signal/foldChange/
YY1	GM12878	wgEncodeHaibTfbsGm12878Yy1sc281Pcr1xAlnRep0.bam_VS_wgEncodeHaibTfbsGm12878RxlchPcr1xAlnRep0.bam.fc.signal.bw	http://www.broadinstitute.org/~anshul/projects/encode/rawdata/signal/mar2012/pooledReps/bigwig/macs2signal/foldChange/
ZBTB33	GM12878	wgEncodeHaibTfbsGm12878Zbtb33Pcr1xAlnRep0.bam_VS_wgEncodeHaibTfbsGm12878RxlchPcr1xAlnRep0.bam.fc.signal.bw	http://www.broadinstitute.org/~anshul/projects/encode/rawdata/signal/mar2012/pooledReps/bigwig/macs2signal/foldChange/
ZEB1	GM12878	wgEncodeHaibTfbsGm12878Zeb1sc25388V0416102AlnRep0.bam_VS_wgEncodeHaibTfbsGm12878RxlchPcr1xAlnRep0.bam.fc.signal.bw	http://www.broadinstitute.org/~anshul/projects/encode/rawdata/signal/mar2012/pooledReps/bigwig/macs2signal/foldChange/
ZNF143	GM12878	wgEncodeSydhTfbsGm12878Znf143166181apStdAlnRep0.bam_VS_wgEncodeSydhTfbsGm12878InputStdAlnRep1.bam.fc.signal.bw	http://www.broadinstitute.org/~anshul/projects/encode/rawdata/signal/mar2012/pooledReps/bigwig/macs2signal/foldChange/
ZNF274	GM12878	wgEncodeSydhTfbsGm12878Znf274StdAlnRep0.bam_VS_wgEncodeSydhTfbsGm12878InputStdAlnRep1.bam.fc.signal.bw	http://www.broadinstitute.org/~anshul/projects/encode/rawdata/signal/mar2012/pooledReps/bigwig/macs2signal/foldChange/
ZZZ3	GM12878	wgEncodeSydhTfbsGm12878Zzz3StdAlnRep0.bam_VS_wgEncodeSydhTfbsGm12878InputStdAlnRep1.bam.fc.signal.bw	http://www.broadinstitute.org/~anshul/projects/encode/rawdata/signal/mar2012/pooledReps/bigwig/macs2signal/foldChange/
DnaseSeq	GM12891	wgEncodeOpenChromDnaseGm12891BaseOverlapSignal.bigWig	http://hgdownload.cse.ucsc.edu/goldenPath/hg19/encodeDCC/
FaireSeq	GM12891	wgEncodeOpenChromFaireGm12891BaseOverlapSignal.bigWig	http://hgdownload.cse.ucsc.edu/goldenPath/hg19/encodeDCC/
NFKB1	GM12891	wgEncodeSydhTfbsGm12891NfkbTnfaIggrabAlnRep0.bam_VS_wgEncodeSydhTfbsGm12891InputTnfaIggrabAlnRep0.bam.fc.signal.bw	http://www.broadinstitute.org/~anshul/projects/encode/rawdata/signal/mar2012/pooledReps/bigwig/macs2signal/foldChange/
PAX5	GM12891	wgEncodeHaibTfbsGm12891Pax5c20V0416101AlnRep0.bam_VS_wgEncodeHaibTfbsGm12891RxlchPcr1xAlnRep0.bam.fc.signal.bw	http://www.broadinstitute.org/~anshul/projects/encode/rawdata/signal/mar2012/pooledReps/bigwig/macs2signal/foldChange/
POLR2A	GM12891	wgEncodeHaibTfbsGm12891Pol24h8Pcr1xAlnRep0.bam_VS_wgEncodeHaibTfbsGm12891RxlchPcr1xAlnRep0.bam.fc.signal.bw	http://www.broadinstitute.org/~anshul/projects/encode/rawdata/signal/mar2012/pooledReps/bigwig/macs2signal/foldChange/
POU2F2	GM12891	wgEncodeHaibTfbsGm12891Pou2f2Pcr1xAlnRep0.bam_VS_wgEncodeHaibTfbsGm12891RxlchPcr1xAlnRep0.bam.fc.signal.bw	http://www.broadinstitute.org/~anshul/projects/encode/rawdata/signal/mar2012/pooledReps/bigwig/macs2signal/foldChange/
SPI1	GM12891	wgEncodeHaibTfbsGm12891Pu1Pcr1xAlnRep0.bam_VS_wgEncodeHaibTfbsGm12891RxlchPcr1xAlnRep0.bam.fc.signal.bw	http://www.broadinstitute.org/~anshul/projects/encode/rawdata/signal/mar2012/pooledReps/bigwig/macs2signal/foldChange/
TAF1	GM12891	wgEncodeHaibTfbsGm12891Taf1Pcr1xAlnRep0.bam_VS_wgEncodeHaibTfbsGm12891RxlchPcr1xAlnRep0.bam.fc.signal.bw	http://www.broadinstitute.org/~anshul/projects/encode/rawdata/signal/mar2012/pooledReps/bigwig/macs2signal/foldChange/
YY1	GM12891	wgEncodeHaibTfbsGm12891Yy1sc281V0416101AlnRep0.bam_VS_wgEncodeHaibTfbsGm12891RxlchPcr1xAlnRep0.bam.fc.signal.bw	http://www.broadinstitute.org/~anshul/projects/encode/rawdata/signal/mar2012/pooledReps/bigwig/macs2signal/foldChange/
DnaseSeq	GM12892	wgEncodeOpenChromDnaseGm12892BaseOverlapSignal.bigWig	http://hgdownload.cse.ucsc.edu/goldenPath/hg19/encodeDCC/
FaireSeq	GM12892	wgEncodeOpenChromFaireGm12892BaseOverlapSignal.bigWig	http://hgdownload.cse.ucsc.edu/goldenPath/hg19/encodeDCC/
NFKB1	GM12892	wgEncodeSydhTfbsGm12892NfkbTnfaIggrabAlnRep0.bam_VS_wgEncodeSydhTfbsGm12892InputTnfaIggrabAlnRep0.bam.fc.signal.bw	http://www.broadinstitute.org/~anshul/projects/encode/rawdata/signal/mar2012/pooledReps/bigwig/macs2signal/foldChange/
PAX5	GM12892	wgEncodeHaibTfbsGm12892Pax5c20V0416101AlnRep0.bam_VS_wgEncodeHaibTfbsGm12892RxlchV0416101AlnRep0.bam.fc.signal.bw	http://www.broadinstitute.org/~anshul/projects/encode/rawdata/signal/mar2012/pooledReps/bigwig/macs2signal/foldChange/
POLR2A	GM12892	wgEncodeHaibTfbsGm12892Pol24h8V0416102AlnRep0.bam_VS_wgEncodeHaibTfbsGm12892RxlchV0416101AlnRep0.bam.fc.signal.bw	http://www.broadinstitute.org/~anshul/projects/encode/rawdata/signal/mar2012/pooledReps/bigwig/macs2signal/foldChange/
TAF1	GM12892	wgEncodeHaibTfbsGm12892Taf1V0416102AlnRep0.bam_VS_wgEncodeHaibTfbsGm12892RxlchV0416101AlnRep0.bam.fc.signal.bw	http://www.broadinstitute.org/~anshul/projects/encode/rawdata/signal/mar2012/pooledReps/bigwig/macs2signal/foldChange/
YY1	GM12892	wgEncodeHaibTfbsGm12892Yy1V0416101AlnRep0.bam_VS_wgEncodeHaibTfbsGm12892RxlchV0416101AlnRep0.bam.fc.signal.bw	http://www.broadinstitute.org/~anshul/projects/encode/rawdata/signal/mar2012/pooledReps/bigwig/macs2signal/foldChange/
DnaseSeq	GM13976	wgEncodeOpenChromDnaseGm13976BaseOverlapSignal.bigWig	http://hgdownload.cse.ucsc.edu/goldenPath/hg19/encodeDCC/
DnaseSeq	GM13977	wgEncodeOpenChromDnaseGm13977BaseOverlapSignal.bigWig	http://hgdownload.cse.ucsc.edu/goldenPath/hg19/encodeDCC/
NFKB1	GM15510	wgEncodeSydhTfbsGm15510NfkbTnfaIggrabAlnRep0.bam_VS_wgEncodeSydhTfbsGm15510InputTnfaIggrabAlnRep0.bam.fc.signal.bw	http://www.broadinstitute.org/~anshul/projects/encode/rawdata/signal/mar2012/pooledReps/bigwig/macs2signal/foldChange/
POLR2A	GM15510	wgEncodeSydhTfbsGm15510Pol2IggmusAlnRep0.bam_VS_wgEncodeSydhTfbsGm15510InputIggmusAlnRep0.bam.fc.signal.bw	http://www.broadinstitute.org/~anshul/projects/encode/rawdata/signal/mar2012/pooledReps/bigwig/macs2signal/foldChange/
NFKB1	GM18505	wgEncodeSydhTfbsGm18505NfkbTnfaIggrabAlnRep0.bam_VS_wgEncodeSydhTfbsGm18505InputTnfaIggrabAlnRep0.bam.fc.signal.bw	http://www.broadinstitute.org/~anshul/projects/encode/rawdata/signal/mar2012/pooledReps/bigwig/macs2signal/foldChange/
POLR2A	GM18505	wgEncodeSydhTfbsGm18505Pol2IggmusAlnRep0.bam_VS_wgEncodeSydhTfbsGm18505InputIggmusAlnRep0.bam.fc.signal.bw	http://www.broadinstitute.org/~anshul/projects/encode/rawdata/signal/mar2012/pooledReps/bigwig/macs2signal/foldChange/
DnaseSeq	GM18507	wgEncodeOpenChromDnaseGm18507BaseOverlapSignal.bigWig	http://hgdownload.cse.ucsc.edu/goldenPath/hg19/encodeDCC/
FaireSeq	GM18507	wgEncodeOpenChromFaireGm18507BaseOverlapSignal.bigWig	http://hgdownload.cse.ucsc.edu/goldenPath/hg19/encodeDCC/
NFKB1	GM18526	wgEncodeSydhTfbsGm18526NfkbTnfaIggrabAlnRep0.bam_VS_wgEncodeSydhTfbsGm18526InputTnfaIggrabAlnRep0.bam.fc.signal.bw	http://www.broadinstitute.org/~anshul/projects/encode/rawdata/signal/mar2012/pooledReps/bigwig/macs2signal/foldChange/
POLR2A	GM18526	wgEncodeSydhTfbsGm18526Pol2IggmusAlnRep0.bam_VS_wgEncodeSydhTfbsGm18526InputIggmusAlnRep0.bam.fc.signal.bw	http://www.broadinstitute.org/~anshul/projects/encode/rawdata/signal/mar2012/pooledReps/bigwig/macs2signal/foldChange/
NFKB1	GM18951	wgEncodeSydhTfbsGm18951NfkbTnfaIggrabAlnRep0.bam_VS_wgEncodeSydhTfbsGm18951InputTnfaIggrabAlnRep0.bam.fc.signal.bw	http://www.broadinstitute.org/~anshul/projects/encode/rawdata/signal/mar2012/pooledReps/bigwig/macs2signal/foldChange/
POLR2A	GM18951	wgEncodeSydhTfbsGm18951Pol2IggmusAlnRep0.bam_VS_wgEncodeSydhTfbsGm18951InputIggmusAlnRep1.bam.fc.signal.bw	http://www.broadinstitute.org/~anshul/projects/encode/rawdata/signal/mar2012/pooledReps/bigwig/macs2signal/foldChange/
NFKB1	GM19099	wgEncodeSydhTfbsGm19099NfkbTnfaIggrabAlnRep0.bam_VS_wgEncodeSydhTfbsGm19099InputTnfaIggrabAlnRep0.bam.fc.signal.bw	http://www.broadinstitute.org/~anshul/projects/encode/rawdata/signal/mar2012/pooledReps/bigwig/macs2signal/foldChange/
POLR2A	GM19099	wgEncodeSydhTfbsGm19099Pol2IggmusAlnRep0.bam_VS_wgEncodeSydhTfbsGm19099InputIggmusAlnRep0.bam.fc.signal.bw	http://www.broadinstitute.org/~anshul/projects/encode/rawdata/signal/mar2012/pooledReps/bigwig/macs2signal/foldChange/
NFKB1	GM19193	wgEncodeSydhTfbsGm19193NfkbTnfaIggrabAlnRep0.bam_VS_wgEncodeSydhTfbsGm19193InputTnfaIggrabAlnRep0.bam.fc.signal.bw	http://www.broadinstitute.org/~anshul/projects/encode/rawdata/signal/mar2012/pooledReps/bigwig/macs2signal/foldChange/
POLR2A	GM19193	wgEncodeSydhTfbsGm19193Pol2IggmusAlnRep0.bam_VS_wgEncodeSydhTfbsGm19193InputIggmusAlnRep0.bam.fc.signal.bw	http://www.broadinstitute.org/~anshul/projects/encode/rawdata/signal/mar2012/pooledReps/bigwig/macs2signal/foldChange/
DnaseSeq	GM19238	wgEncodeOpenChromDnaseGm19238BaseOverlapSignal.bigWig	http://hgdownload.cse.ucsc.edu/goldenPath/hg19/encodeDCC/
DnaseSeq	GM19239	wgEncodeOpenChromDnaseGm19239BaseOverlapSignalV2.bigWig	http://hgdownload.cse.ucsc.edu/goldenPath/hg19/encodeDCC/
FaireSeq	GM19239	wgEncodeOpenChromFaireGm19239BaseOverlapSignal.bigWig	http://hgdownload.cse.ucsc.edu/goldenPath/hg19/encodeDCC/
DnaseSeq	GM19240	wgEncodeOpenChromDnaseGm19240BaseOverlapSignal.bigWig	http://hgdownload.cse.ucsc.edu/goldenPath/hg19/encodeDCC/
DnaseSeq	GM20000	wgEncodeOpenChromDnaseGm20000BaseOverlapSignal.bigWig	http://hgdownload.cse.ucsc.edu/goldenPath/hg19/encodeDCC/
DnaseSeq	Gastric	E094-DNase.fc.signal.bigwig	https://sites.google.com/site/anshulkundaje/projects/epigenomeroadmap
H3K27ac	Gastric	E094-H3K27ac.fc.signal.bigwig	https://sites.google.com/site/anshulkundaje/projects/epigenomeroadmap
H3K27me3	Gastric	E094-H3K27me3.fc.signal.bigwig	https://sites.google.com/site/anshulkundaje/projects/epigenomeroadmap
H3K36me3	Gastric	E094-H3K36me3.fc.signal.bigwig	https://sites.google.com/site/anshulkundaje/projects/epigenomeroadmap
H3K4me1	Gastric	E094-H3K4me1.fc.signal.bigwig	https://sites.google.com/site/anshulkundaje/projects/epigenomeroadmap
H3K4me3	Gastric	E094-H3K4me3.fc.signal.bigwig	https://sites.google.com/site/anshulkundaje/projects/epigenomeroadmap
H3K9me3	Gastric	E094-H3K9me3.fc.signal.bigwig	https://sites.google.com/site/anshulkundaje/projects/epigenomeroadmap
DnaseSeq	Gliobla	wgEncodeOpenChromDnaseGlioblaBaseOverlapSignal.bigWig	http://hgdownload.cse.ucsc.edu/goldenPath/hg19/encodeDCC/
FaireSeq	Gliobla	wgEncodeOpenChromFaireGlioblaBaseOverlapSignal.bigWig	http://hgdownload.cse.ucsc.edu/goldenPath/hg19/encodeDCC/
DnaseSeq	H1-hESC	wgEncodeUwDnaseH1hescRawRep1.bigWig	http://hgdownload.cse.ucsc.edu/goldenPath/hg19/encodeDCC/
FaireSeq	H1-hESC	wgEncodeOpenChromFaireH1hescBaseOverlapSignal.bigWig	http://hgdownload.cse.ucsc.edu/goldenPath/hg19/encodeDCC/
CHD1	H1-hESC	wgEncodeBroadHistoneH1hescChd1a301218aStdAlnRep0.bam_VS_wgEncodeBroadHistoneH1hescControlStdAlnRep0.bam.fc.signal.bw	http://www.broadinstitute.org/~anshul/projects/encode/rawdata/signal/mar2012/pooledReps/bigwig/macs2signal/foldChange/
CTCF	H1-hESC	wgEncodeBroadHistoneH1hescCtcfStdAlnRep0.bam_VS_wgEncodeBroadHistoneH1hescControlStdAlnRep0.bam.fc.signal.bw	http://www.broadinstitute.org/~anshul/projects/encode/rawdata/signal/mar2012/pooledReps/bigwig/macs2signal/foldChange/
EZH2	H1-hESC	wgEncodeBroadHistoneH1hescEzh239875AlnRep0.bam_VS_wgEncodeBroadHistoneH1hescControlStdAlnRep0.bam.fc.signal.bw	http://www.broadinstitute.org/~anshul/projects/encode/rawdata/signal/mar2012/pooledReps/bigwig/macs2signal/foldChange/
H2A.Z	H1-hESC	E003-H2A.Z.fc.signal.bigwig	https://sites.google.com/site/anshulkundaje/projects/epigenomeroadmap
H2AK5ac	H1-hESC	E003-H2AK5ac.fc.signal.bigwig	https://sites.google.com/site/anshulkundaje/projects/epigenomeroadmap
H2BK120ac	H1-hESC	E003-H2BK120ac.fc.signal.bigwig	https://sites.google.com/site/anshulkundaje/projects/epigenomeroadmap
H2BK12ac	H1-hESC	E003-H2BK12ac.fc.signal.bigwig	https://sites.google.com/site/anshulkundaje/projects/epigenomeroadmap
H2BK15ac	H1-hESC	E003-H2BK15ac.fc.signal.bigwig	https://sites.google.com/site/anshulkundaje/projects/epigenomeroadmap
H2BK20ac	H1-hESC	E003-H2BK20ac.fc.signal.bigwig	https://sites.google.com/site/anshulkundaje/projects/epigenomeroadmap
H2BK5ac	H1-hESC	E003-H2BK5ac.fc.signal.bigwig	https://sites.google.com/site/anshulkundaje/projects/epigenomeroadmap
H3K14ac	H1-hESC	E003-H3K14ac.fc.signal.bigwig	https://sites.google.com/site/anshulkundaje/projects/epigenomeroadmap
H3K18ac	H1-hESC	E003-H3K18ac.fc.signal.bigwig	https://sites.google.com/site/anshulkundaje/projects/epigenomeroadmap
H3K23ac	H1-hESC	E003-H3K23ac.fc.signal.bigwig	https://sites.google.com/site/anshulkundaje/projects/epigenomeroadmap
H3K23me2	H1-hESC	E003-H3K23me2.fc.signal.bigwig	https://sites.google.com/site/anshulkundaje/projects/epigenomeroadmap
H3K27ac	H1-hESC	E003-H3K27ac.fc.signal.bigwig	https://sites.google.com/site/anshulkundaje/projects/epigenomeroadmap
H3K27me3	H1-hESC	E003-H3K27me3.fc.signal.bigwig	https://sites.google.com/site/anshulkundaje/projects/epigenomeroadmap
H3K36me3	H1-hESC	E003-H3K36me3.fc.signal.bigwig	https://sites.google.com/site/anshulkundaje/projects/epigenomeroadmap
H3K4ac	H1-hESC	E003-H3K4ac.fc.signal.bigwig	https://sites.google.com/site/anshulkundaje/projects/epigenomeroadmap
H3K4me1	H1-hESC	E003-H3K4me1.fc.signal.bigwig	https://sites.google.com/site/anshulkundaje/projects/epigenomeroadmap
H3K4me2	H1-hESC	E003-H3K4me2.fc.signal.bigwig	https://sites.google.com/site/anshulkundaje/projects/epigenomeroadmap
H3K4me3	H1-hESC	E003-H3K4me3.fc.signal.bigwig	https://sites.google.com/site/anshulkundaje/projects/epigenomeroadmap
H3K56ac	H1-hESC	E003-H3K56ac.fc.signal.bigwig	https://sites.google.com/site/anshulkundaje/projects/epigenomeroadmap
H3K79me1	H1-hESC	E003-H3K79me1.fc.signal.bigwig	https://sites.google.com/site/anshulkundaje/projects/epigenomeroadmap
H3K79me2	H1-hESC	E003-H3K79me2.fc.signal.bigwig	https://sites.google.com/site/anshulkundaje/projects/epigenomeroadmap
H3K9ac	H1-hESC	E003-H3K9ac.fc.signal.bigwig	https://sites.google.com/site/anshulkundaje/projects/epigenomeroadmap
H3K9me3	H1-hESC	E003-H3K9me3.fc.signal.bigwig	https://sites.google.com/site/anshulkundaje/projects/epigenomeroadmap
H4K20me1	H1-hESC	E003-H4K20me1.fc.signal.bigwig	https://sites.google.com/site/anshulkundaje/projects/epigenomeroadmap
H4K5ac	H1-hESC	E003-H4K5ac.fc.signal.bigwig	https://sites.google.com/site/anshulkundaje/projects/epigenomeroadmap
H4K8ac	H1-hESC	E003-H4K8ac.fc.signal.bigwig	https://sites.google.com/site/anshulkundaje/projects/epigenomeroadmap
H4K91ac	H1-hESC	E003-H4K91ac.fc.signal.bigwig	https://sites.google.com/site/anshulkundaje/projects/epigenomeroadmap
JARID1A	H1-hESC	wgEncodeBroadHistoneH1hescJarid1aab26049StdAlnRep0.bam_VS_wgEncodeBroadHistoneH1hescControlStdAlnRep0.bam.fc.signal.bw	http://www.broadinstitute.org/~anshul/projects/encode/rawdata/signal/mar2012/pooledReps/bigwig/macs2signal/foldChange/
RBBP5	H1-hESC	wgEncodeBroadHistoneH1hescRbbp5a300109aStdAlnRep0.bam_VS_wgEncodeBroadHistoneH1hescControlStdAlnRep0.bam.fc.signal.bw	http://www.broadinstitute.org/~anshul/projects/encode/rawdata/signal/mar2012/pooledReps/bigwig/macs2signal/foldChange/
RepliChip	H1-hESC	wgEncodeFsuRepliChipH1hescWaveSignalRep1.bigWig	http://hgdownload.cse.ucsc.edu/goldenPath/hg19/encodeDCC/
ATF2	H1-hESC	wgEncodeHaibTfbsH1hescAtf2sc81188V0422111AlnRep0.bam_VS_wgEncodeHaibTfbsH1hescControlV0422111AlnRep1.bam.fc.signal.bw	http://www.broadinstitute.org/~anshul/projects/encode/rawdata/signal/mar2012/pooledReps/bigwig/macs2signal/foldChange/
ATF3	H1-hESC	wgEncodeHaibTfbsH1hescAtf3V0416102AlnRep0.bam_VS_wgEncodeHaibTfbsH1hescRxlchPcr1xAlnRep0.bam.fc.signal.bw	http://www.broadinstitute.org/~anshul/projects/encode/rawdata/signal/mar2012/pooledReps/bigwig/macs2signal/foldChange/
BACH1	H1-hESC	wgEncodeSydhTfbsH1hescBach1sc14700IggrabAlnRep0.bam_VS_wgEncodeSydhTfbsH1hescInputIggrabAln.bam.fc.signal.bw	http://www.broadinstitute.org/~anshul/projects/encode/rawdata/signal/mar2012/pooledReps/bigwig/macs2signal/foldChange/
BCL11A	H1-hESC	wgEncodeHaibTfbsH1hescBcl11aPcr1xAlnRep0.bam_VS_wgEncodeHaibTfbsH1hescRxlchPcr1xAlnRep0.bam.fc.signal.bw	http://www.broadinstitute.org/~anshul/projects/encode/rawdata/signal/mar2012/pooledReps/bigwig/macs2signal/foldChange/
BRCA1	H1-hESC	wgEncodeSydhTfbsH1hescBrca1IggrabAlnRep0.bam_VS_wgEncodeSydhTfbsH1hescInputIggrabAln.bam.fc.signal.bw	http://www.broadinstitute.org/~anshul/projects/encode/rawdata/signal/mar2012/pooledReps/bigwig/macs2signal/foldChange/
CEBPB	H1-hESC	wgEncodeSydhTfbsH1hescCebpbIggrabAlnRep0.bam_VS_wgEncodeSydhTfbsH1hescInputIggrabAln.bam.fc.signal.bw	http://www.broadinstitute.org/~anshul/projects/encode/rawdata/signal/mar2012/pooledReps/bigwig/macs2signal/foldChange/
CHD2	H1-hESC	wgEncodeSydhTfbsH1hescChd2IggrabAlnRep0.bam_VS_wgEncodeSydhTfbsH1hescInputIggrabAln.bam.fc.signal.bw	http://www.broadinstitute.org/~anshul/projects/encode/rawdata/signal/mar2012/pooledReps/bigwig/macs2signal/foldChange/
CTBP2	H1-hESC	wgEncodeSydhTfbsH1hescCtbp2UcdAlnRep0.bam_VS_wgEncodeSydhTfbsH1hescInputUcdAln.bam.fc.signal.bw	http://www.broadinstitute.org/~anshul/projects/encode/rawdata/signal/mar2012/pooledReps/bigwig/macs2signal/foldChange/
EGR1	H1-hESC	wgEncodeHaibTfbsH1hescEgr1V0416102AlnRep0.bam_VS_wgEncodeHaibTfbsH1hescRxlchPcr1xAlnRep0.bam.fc.signal.bw	http://www.broadinstitute.org/~anshul/projects/encode/rawdata/signal/mar2012/pooledReps/bigwig/macs2signal/foldChange/
EP300	H1-hESC	wgEncodeHaibTfbsH1hescP300V0416102AlnRep0.bam_VS_wgEncodeHaibTfbsH1hescRxlchPcr1xAlnRep0.bam.fc.signal.bw	http://www.broadinstitute.org/~anshul/projects/encode/rawdata/signal/mar2012/pooledReps/bigwig/macs2signal/foldChange/
FOSL1	H1-hESC	wgEncodeHaibTfbsH1hescFosl1sc183V0416102AlnRep0.bam_VS_wgEncodeHaibTfbsH1hescRxlchPcr1xAlnRep0.bam.fc.signal.bw	http://www.broadinstitute.org/~anshul/projects/encode/rawdata/signal/mar2012/pooledReps/bigwig/macs2signal/foldChange/
GABPB1	H1-hESC	wgEncodeHaibTfbsH1hescGabpPcr1xAlnRep0.bam_VS_wgEncodeHaibTfbsH1hescRxlchPcr1xAlnRep0.bam.fc.signal.bw	http://www.broadinstitute.org/~anshul/projects/encode/rawdata/signal/mar2012/pooledReps/bigwig/macs2signal/foldChange/
GTF2F1	H1-hESC	wgEncodeSydhTfbsH1hescGtf2f1IggrabAlnRep0.bam_VS_wgEncodeSydhTfbsH1hescInputIggrabAln.bam.fc.signal.bw	http://www.broadinstitute.org/~anshul/projects/encode/rawdata/signal/mar2012/pooledReps/bigwig/macs2signal/foldChange/
HDAC2	H1-hESC	wgEncodeHaibTfbsH1hescHdac2sc6296V0416102AlnRep0.bam_VS_wgEncodeHaibTfbsH1hescRxlchPcr1xAlnRep0.bam.fc.signal.bw	http://www.broadinstitute.org/~anshul/projects/encode/rawdata/signal/mar2012/pooledReps/bigwig/macs2signal/foldChange/
JUN	H1-hESC	wgEncodeSydhTfbsH1hescCjunIggrabAlnRep0.bam_VS_wgEncodeSydhTfbsH1hescInputIggrabAln.bam.fc.signal.bw	http://www.broadinstitute.org/~anshul/projects/encode/rawdata/signal/mar2012/pooledReps/bigwig/macs2signal/foldChange/
JUND	H1-hESC	wgEncodeHaibTfbsH1hescJundV0416102AlnRep0.bam_VS_wgEncodeHaibTfbsH1hescRxlchPcr1xAlnRep0.bam.fc.signal.bw	http://www.broadinstitute.org/~anshul/projects/encode/rawdata/signal/mar2012/pooledReps/bigwig/macs2signal/foldChange/
MAFK	H1-hESC	wgEncodeSydhTfbsH1hescMafkIggrabAlnRep0.bam_VS_wgEncodeSydhTfbsH1hescInputIggrabAln.bam.fc.signal.bw	http://www.broadinstitute.org/~anshul/projects/encode/rawdata/signal/mar2012/pooledReps/bigwig/macs2signal/foldChange/
MAX	H1-hESC	wgEncodeSydhTfbsH1hescMaxUcdAlnRep0.bam_VS_wgEncodeSydhTfbsH1hescInputUcdAln.bam.fc.signal.bw	http://www.broadinstitute.org/~anshul/projects/encode/rawdata/signal/mar2012/pooledReps/bigwig/macs2signal/foldChange/
MXI1	H1-hESC	wgEncodeSydhTfbsH1hescMxi1IggrabAlnRep0.bam_VS_wgEncodeSydhTfbsH1hescInputIggrabAln.bam.fc.signal.bw	http://www.broadinstitute.org/~anshul/projects/encode/rawdata/signal/mar2012/pooledReps/bigwig/macs2signal/foldChange/
MYC	H1-hESC	wgEncodeSydhTfbsH1hescCmycIggrabAlnRep0.bam_VS_wgEncodeSydhTfbsH1hescInputIggrabAln.bam.fc.signal.bw	http://www.broadinstitute.org/~anshul/projects/encode/rawdata/signal/mar2012/pooledReps/bigwig/macs2signal/foldChange/
NANOG	H1-hESC	wgEncodeHaibTfbsH1hescNanogsc33759V0416102AlnRep0.bam_VS_wgEncodeHaibTfbsH1hescRxlchPcr1xAlnRep0.bam.fc.signal.bw	http://www.broadinstitute.org/~anshul/projects/encode/rawdata/signal/mar2012/pooledReps/bigwig/macs2signal/foldChange/
NRF1	H1-hESC	wgEncodeSydhTfbsH1hescNrf1IggrabAlnRep0.bam_VS_wgEncodeSydhTfbsH1hescInputIggrabAln.bam.fc.signal.bw	http://www.broadinstitute.org/~anshul/projects/encode/rawdata/signal/mar2012/pooledReps/bigwig/macs2signal/foldChange/
POLR2A	H1-hESC	wgEncodeHaibTfbsH1hescPol24h8V0416102AlnRep0.bam_VS_wgEncodeHaibTfbsH1hescRxlchPcr1xAlnRep0.bam.fc.signal.bw	http://www.broadinstitute.org/~anshul/projects/encode/rawdata/signal/mar2012/pooledReps/bigwig/macs2signal/foldChange/
POU5F1	H1-hESC	wgEncodeHaibTfbsH1hescPou5f1sc9081V0416102AlnRep0.bam_VS_wgEncodeHaibTfbsH1hescRxlchPcr1xAlnRep0.bam.fc.signal.bw	http://www.broadinstitute.org/~anshul/projects/encode/rawdata/signal/mar2012/pooledReps/bigwig/macs2signal/foldChange/
RAD21	H1-hESC	wgEncodeHaibTfbsH1hescRad21V0416102AlnRep0.bam_VS_wgEncodeHaibTfbsH1hescRxlchPcr1xAlnRep0.bam.fc.signal.bw	http://www.broadinstitute.org/~anshul/projects/encode/rawdata/signal/mar2012/pooledReps/bigwig/macs2signal/foldChange/
REST	H1-hESC	wgEncodeHaibTfbsH1hescNrsfV0416102AlnRep0.bam_VS_wgEncodeHaibTfbsH1hescRxlchPcr1xAlnRep0.bam.fc.signal.bw	http://www.broadinstitute.org/~anshul/projects/encode/rawdata/signal/mar2012/pooledReps/bigwig/macs2signal/foldChange/
RFX5	H1-hESC	wgEncodeSydhTfbsH1hescRfx5200401194IggrabAlnRep0.bam_VS_wgEncodeSydhTfbsH1hescInputIggrabAln.bam.fc.signal.bw	http://www.broadinstitute.org/~anshul/projects/encode/rawdata/signal/mar2012/pooledReps/bigwig/macs2signal/foldChange/
RXRA	H1-hESC	wgEncodeHaibTfbsH1hescRxraV0416102AlnRep0.bam_VS_wgEncodeHaibTfbsH1hescRxlchPcr1xAlnRep0.bam.fc.signal.bw	http://www.broadinstitute.org/~anshul/projects/encode/rawdata/signal/mar2012/pooledReps/bigwig/macs2signal/foldChange/
SIN3A	H1-hESC	wgEncodeHaibTfbsH1hescSin3ak20Pcr1xAlnRep0.bam_VS_wgEncodeHaibTfbsH1hescRxlchPcr1xAlnRep0.bam.fc.signal.bw	http://www.broadinstitute.org/~anshul/projects/encode/rawdata/signal/mar2012/pooledReps/bigwig/macs2signal/foldChange/
SIX5	H1-hESC	wgEncodeHaibTfbsH1hescSix5Pcr1xAlnRep0.bam_VS_wgEncodeHaibTfbsH1hescRxlchPcr1xAlnRep0.bam.fc.signal.bw	http://www.broadinstitute.org/~anshul/projects/encode/rawdata/signal/mar2012/pooledReps/bigwig/macs2signal/foldChange/
SP1	H1-hESC	wgEncodeHaibTfbsH1hescSp1Pcr1xAlnRep0.bam_VS_wgEncodeHaibTfbsH1hescRxlchPcr1xAlnRep0.bam.fc.signal.bw	http://www.broadinstitute.org/~anshul/projects/encode/rawdata/signal/mar2012/pooledReps/bigwig/macs2signal/foldChange/
SP2	H1-hESC	wgEncodeHaibTfbsH1hescSp2V0422111AlnRep0.bam_VS_wgEncodeHaibTfbsH1hescControlV0422111AlnRep1.bam.fc.signal.bw	http://www.broadinstitute.org/~anshul/projects/encode/rawdata/signal/mar2012/pooledReps/bigwig/macs2signal/foldChange/
SP4	H1-hESC	wgEncodeHaibTfbsH1hescSp4v20V0422111AlnRep0.bam_VS_wgEncodeHaibTfbsH1hescControlV0422111AlnRep1.bam.fc.signal.bw	http://www.broadinstitute.org/~anshul/projects/encode/rawdata/signal/mar2012/pooledReps/bigwig/macs2signal/foldChange/
SRF	H1-hESC	wgEncodeHaibTfbsH1hescSrfPcr1xAlnRep0.bam_VS_wgEncodeHaibTfbsH1hescRxlchPcr1xAlnRep0.bam.fc.signal.bw	http://www.broadinstitute.org/~anshul/projects/encode/rawdata/signal/mar2012/pooledReps/bigwig/macs2signal/foldChange/
SUZ12	H1-hESC	wgEncodeSydhTfbsH1hescSuz12UcdAlnRep0.bam_VS_wgEncodeSydhTfbsH1hescInputUcdAln.bam.fc.signal.bw	http://www.broadinstitute.org/~anshul/projects/encode/rawdata/signal/mar2012/pooledReps/bigwig/macs2signal/foldChange/
TAF1	H1-hESC	wgEncodeHaibTfbsH1hescTaf1V0416102AlnRep0.bam_VS_wgEncodeHaibTfbsH1hescRxlchPcr1xAlnRep0.bam.fc.signal.bw	http://www.broadinstitute.org/~anshul/projects/encode/rawdata/signal/mar2012/pooledReps/bigwig/macs2signal/foldChange/
TAF7	H1-hESC	wgEncodeHaibTfbsH1hescTaf7sc101167V0416102AlnRep0.bam_VS_wgEncodeHaibTfbsH1hescRxlchPcr1xAlnRep0.bam.fc.signal.bw	http://www.broadinstitute.org/~anshul/projects/encode/rawdata/signal/mar2012/pooledReps/bigwig/macs2signal/foldChange/
TBP	H1-hESC	wgEncodeSydhTfbsH1hescTbpIggrabAlnRep0.bam_VS_wgEncodeSydhTfbsH1hescInputIggrabAln.bam.fc.signal.bw	http://www.broadinstitute.org/~anshul/projects/encode/rawdata/signal/mar2012/pooledReps/bigwig/macs2signal/foldChange/
TCF12	H1-hESC	wgEncodeHaibTfbsH1hescTcf12Pcr1xAlnRep0.bam_VS_wgEncodeHaibTfbsH1hescRxlchPcr1xAlnRep0.bam.fc.signal.bw	http://www.broadinstitute.org/~anshul/projects/encode/rawdata/signal/mar2012/pooledReps/bigwig/macs2signal/foldChange/
TEAD4	H1-hESC	wgEncodeHaibTfbsH1hescTead4sc101184V0422111AlnRep0.bam_VS_wgEncodeHaibTfbsH1hescControlV0422111AlnRep1.bam.fc.signal.bw	http://www.broadinstitute.org/~anshul/projects/encode/rawdata/signal/mar2012/pooledReps/bigwig/macs2signal/foldChange/
USF1	H1-hESC	wgEncodeHaibTfbsH1hescUsf1Pcr1xAlnRep0.bam_VS_wgEncodeHaibTfbsH1hescRxlchPcr1xAlnRep0.bam.fc.signal.bw	http://www.broadinstitute.org/~anshul/projects/encode/rawdata/signal/mar2012/pooledReps/bigwig/macs2signal/foldChange/
USF2	H1-hESC	wgEncodeSydhTfbsH1hescUsf2IggrabAlnRep0.bam_VS_wgEncodeSydhTfbsH1hescInputIggrabAln.bam.fc.signal.bw	http://www.broadinstitute.org/~anshul/projects/encode/rawdata/signal/mar2012/pooledReps/bigwig/macs2signal/foldChange/
YY1	H1-hESC	wgEncodeHaibTfbsH1hescYy1sc281V0416102AlnRep0.bam_VS_wgEncodeHaibTfbsH1hescRxlchPcr1xAlnRep0.bam.fc.signal.bw	http://www.broadinstitute.org/~anshul/projects/encode/rawdata/signal/mar2012/pooledReps/bigwig/macs2signal/foldChange/
ZNF143	H1-hESC	wgEncodeSydhTfbsH1hescZnf143IggrabAlnRep0.bam_VS_wgEncodeSydhTfbsH1hescInputIggrabAln.bam.fc.signal.bw	http://www.broadinstitute.org/~anshul/projects/encode/rawdata/signal/mar2012/pooledReps/bigwig/macs2signal/foldChange/
DnaseSeq	H1_BMP4_Derived_Mesendoderm_Cultured_Cells	E004-DNase.fc.signal.bigwig	https://sites.google.com/site/anshulkundaje/projects/epigenomeroadmap
H2AK5ac	H1_BMP4_Derived_Mesendoderm_Cultured_Cells	E004-H2AK5ac.fc.signal.bigwig	https://sites.google.com/site/anshulkundaje/projects/epigenomeroadmap
H2BK120ac	H1_BMP4_Derived_Mesendoderm_Cultured_Cells	E004-H2BK120ac.fc.signal.bigwig	https://sites.google.com/site/anshulkundaje/projects/epigenomeroadmap
H2BK15ac	H1_BMP4_Derived_Mesendoderm_Cultured_Cells	E004-H2BK15ac.fc.signal.bigwig	https://sites.google.com/site/anshulkundaje/projects/epigenomeroadmap
H2BK5ac	H1_BMP4_Derived_Mesendoderm_Cultured_Cells	E004-H2BK5ac.fc.signal.bigwig	https://sites.google.com/site/anshulkundaje/projects/epigenomeroadmap
H3K18ac	H1_BMP4_Derived_Mesendoderm_Cultured_Cells	E004-H3K18ac.fc.signal.bigwig	https://sites.google.com/site/anshulkundaje/projects/epigenomeroadmap
H3K23ac	H1_BMP4_Derived_Mesendoderm_Cultured_Cells	E004-H3K23ac.fc.signal.bigwig	https://sites.google.com/site/anshulkundaje/projects/epigenomeroadmap
H3K27ac	H1_BMP4_Derived_Mesendoderm_Cultured_Cells	E004-H3K27ac.fc.signal.bigwig	https://sites.google.com/site/anshulkundaje/projects/epigenomeroadmap
H3K27me3	H1_BMP4_Derived_Mesendoderm_Cultured_Cells	E004-H3K27me3.fc.signal.bigwig	https://sites.google.com/site/anshulkundaje/projects/epigenomeroadmap
H3K36me3	H1_BMP4_Derived_Mesendoderm_Cultured_Cells	E004-H3K36me3.fc.signal.bigwig	https://sites.google.com/site/anshulkundaje/projects/epigenomeroadmap
H3K4ac	H1_BMP4_Derived_Mesendoderm_Cultured_Cells	E004-H3K4ac.fc.signal.bigwig	https://sites.google.com/site/anshulkundaje/projects/epigenomeroadmap
H3K4me1	H1_BMP4_Derived_Mesendoderm_Cultured_Cells	E004-H3K4me1.fc.signal.bigwig	https://sites.google.com/site/anshulkundaje/projects/epigenomeroadmap
H3K4me2	H1_BMP4_Derived_Mesendoderm_Cultured_Cells	E004-H3K4me2.fc.signal.bigwig	https://sites.google.com/site/anshulkundaje/projects/epigenomeroadmap
H3K4me3	H1_BMP4_Derived_Mesendoderm_Cultured_Cells	E004-H3K4me3.fc.signal.bigwig	https://sites.google.com/site/anshulkundaje/projects/epigenomeroadmap
H3K79me1	H1_BMP4_Derived_Mesendoderm_Cultured_Cells	E004-H3K79me1.fc.signal.bigwig	https://sites.google.com/site/anshulkundaje/projects/epigenomeroadmap
H3K79me2	H1_BMP4_Derived_Mesendoderm_Cultured_Cells	E004-H3K79me2.fc.signal.bigwig	https://sites.google.com/site/anshulkundaje/projects/epigenomeroadmap
H3K9ac	H1_BMP4_Derived_Mesendoderm_Cultured_Cells	E004-H3K9ac.fc.signal.bigwig	https://sites.google.com/site/anshulkundaje/projects/epigenomeroadmap
H3K9me3	H1_BMP4_Derived_Mesendoderm_Cultured_Cells	E004-H3K9me3.fc.signal.bigwig	https://sites.google.com/site/anshulkundaje/projects/epigenomeroadmap
H4K8ac	H1_BMP4_Derived_Mesendoderm_Cultured_Cells	E004-H4K8ac.fc.signal.bigwig	https://sites.google.com/site/anshulkundaje/projects/epigenomeroadmap
DnaseSeq	H1_BMP4_Derived_Trophoblast_Cultured_Cells	E005-DNase.fc.signal.bigwig	https://sites.google.com/site/anshulkundaje/projects/epigenomeroadmap
H2A.Z	H1_BMP4_Derived_Trophoblast_Cultured_Cells	E005-H2A.Z.fc.signal.bigwig	https://sites.google.com/site/anshulkundaje/projects/epigenomeroadmap
H2AK5ac	H1_BMP4_Derived_Trophoblast_Cultured_Cells	E005-H2AK5ac.fc.signal.bigwig	https://sites.google.com/site/anshulkundaje/projects/epigenomeroadmap
H2BK120ac	H1_BMP4_Derived_Trophoblast_Cultured_Cells	E005-H2BK120ac.fc.signal.bigwig	https://sites.google.com/site/anshulkundaje/projects/epigenomeroadmap
H2BK12ac	H1_BMP4_Derived_Trophoblast_Cultured_Cells	E005-H2BK12ac.fc.signal.bigwig	https://sites.google.com/site/anshulkundaje/projects/epigenomeroadmap
H2BK5ac	H1_BMP4_Derived_Trophoblast_Cultured_Cells	E005-H2BK5ac.fc.signal.bigwig	https://sites.google.com/site/anshulkundaje/projects/epigenomeroadmap
H3K14ac	H1_BMP4_Derived_Trophoblast_Cultured_Cells	E005-H3K14ac.fc.signal.bigwig	https://sites.google.com/site/anshulkundaje/projects/epigenomeroadmap
H3K18ac	H1_BMP4_Derived_Trophoblast_Cultured_Cells	E005-H3K18ac.fc.signal.bigwig	https://sites.google.com/site/anshulkundaje/projects/epigenomeroadmap
H3K23ac	H1_BMP4_Derived_Trophoblast_Cultured_Cells	E005-H3K23ac.fc.signal.bigwig	https://sites.google.com/site/anshulkundaje/projects/epigenomeroadmap
H3K27ac	H1_BMP4_Derived_Trophoblast_Cultured_Cells	E005-H3K27ac.fc.signal.bigwig	https://sites.google.com/site/anshulkundaje/projects/epigenomeroadmap
H3K27me3	H1_BMP4_Derived_Trophoblast_Cultured_Cells	E005-H3K27me3.fc.signal.bigwig	https://sites.google.com/site/anshulkundaje/projects/epigenomeroadmap
H3K36me3	H1_BMP4_Derived_Trophoblast_Cultured_Cells	E005-H3K36me3.fc.signal.bigwig	https://sites.google.com/site/anshulkundaje/projects/epigenomeroadmap
H3K4ac	H1_BMP4_Derived_Trophoblast_Cultured_Cells	E005-H3K4ac.fc.signal.bigwig	https://sites.google.com/site/anshulkundaje/projects/epigenomeroadmap
H3K4me1	H1_BMP4_Derived_Trophoblast_Cultured_Cells	E005-H3K4me1.fc.signal.bigwig	https://sites.google.com/site/anshulkundaje/projects/epigenomeroadmap
H3K4me2	H1_BMP4_Derived_Trophoblast_Cultured_Cells	E005-H3K4me2.fc.signal.bigwig	https://sites.google.com/site/anshulkundaje/projects/epigenomeroadmap
H3K4me3	H1_BMP4_Derived_Trophoblast_Cultured_Cells	E005-H3K4me3.fc.signal.bigwig	https://sites.google.com/site/anshulkundaje/projects/epigenomeroadmap
H3K79me1	H1_BMP4_Derived_Trophoblast_Cultured_Cells	E005-H3K79me1.fc.signal.bigwig	https://sites.google.com/site/anshulkundaje/projects/epigenomeroadmap
H3K79me2	H1_BMP4_Derived_Trophoblast_Cultured_Cells	E005-H3K79me2.fc.signal.bigwig	https://sites.google.com/site/anshulkundaje/projects/epigenomeroadmap
H3K9ac	H1_BMP4_Derived_Trophoblast_Cultured_Cells	E005-H3K9ac.fc.signal.bigwig	https://sites.google.com/site/anshulkundaje/projects/epigenomeroadmap
H3K9me3	H1_BMP4_Derived_Trophoblast_Cultured_Cells	E005-H3K9me3.fc.signal.bigwig	https://sites.google.com/site/anshulkundaje/projects/epigenomeroadmap
H4K12ac	H1_BMP4_Derived_Trophoblast_Cultured_Cells	E005-H4K12ac.fc.signal.bigwig	https://sites.google.com/site/anshulkundaje/projects/epigenomeroadmap
H4K8ac	H1_BMP4_Derived_Trophoblast_Cultured_Cells	E005-H4K8ac.fc.signal.bigwig	https://sites.google.com/site/anshulkundaje/projects/epigenomeroadmap
H4K91ac	H1_BMP4_Derived_Trophoblast_Cultured_Cells	E005-H4K91ac.fc.signal.bigwig	https://sites.google.com/site/anshulkundaje/projects/epigenomeroadmap
DnaseSeq	H1_Derived_Mesenchymal_Stem_Cells	E006-DNase.fc.signal.bigwig	https://sites.google.com/site/anshulkundaje/projects/epigenomeroadmap
H2A.Z	H1_Derived_Mesenchymal_Stem_Cells	E006-H2A.Z.fc.signal.bigwig	https://sites.google.com/site/anshulkundaje/projects/epigenomeroadmap
H2AK5ac	H1_Derived_Mesenchymal_Stem_Cells	E006-H2AK5ac.fc.signal.bigwig	https://sites.google.com/site/anshulkundaje/projects/epigenomeroadmap
H2BK120ac	H1_Derived_Mesenchymal_Stem_Cells	E006-H2BK120ac.fc.signal.bigwig	https://sites.google.com/site/anshulkundaje/projects/epigenomeroadmap
H2BK12ac	H1_Derived_Mesenchymal_Stem_Cells	E006-H2BK12ac.fc.signal.bigwig	https://sites.google.com/site/anshulkundaje/projects/epigenomeroadmap
H2BK5ac	H1_Derived_Mesenchymal_Stem_Cells	E006-H2BK5ac.fc.signal.bigwig	https://sites.google.com/site/anshulkundaje/projects/epigenomeroadmap
H3K14ac	H1_Derived_Mesenchymal_Stem_Cells	E006-H3K14ac.fc.signal.bigwig	https://sites.google.com/site/anshulkundaje/projects/epigenomeroadmap
H3K18ac	H1_Derived_Mesenchymal_Stem_Cells	E006-H3K18ac.fc.signal.bigwig	https://sites.google.com/site/anshulkundaje/projects/epigenomeroadmap
H3K23ac	H1_Derived_Mesenchymal_Stem_Cells	E006-H3K23ac.fc.signal.bigwig	https://sites.google.com/site/anshulkundaje/projects/epigenomeroadmap
H3K27ac	H1_Derived_Mesenchymal_Stem_Cells	E006-H3K27ac.fc.signal.bigwig	https://sites.google.com/site/anshulkundaje/projects/epigenomeroadmap
H3K27me3	H1_Derived_Mesenchymal_Stem_Cells	E006-H3K27me3.fc.signal.bigwig	https://sites.google.com/site/anshulkundaje/projects/epigenomeroadmap
H3K36me3	H1_Derived_Mesenchymal_Stem_Cells	E006-H3K36me3.fc.signal.bigwig	https://sites.google.com/site/anshulkundaje/projects/epigenomeroadmap
H3K4ac	H1_Derived_Mesenchymal_Stem_Cells	E006-H3K4ac.fc.signal.bigwig	https://sites.google.com/site/anshulkundaje/projects/epigenomeroadmap
H3K4me1	H1_Derived_Mesenchymal_Stem_Cells	E006-H3K4me1.fc.signal.bigwig	https://sites.google.com/site/anshulkundaje/projects/epigenomeroadmap
H3K4me2	H1_Derived_Mesenchymal_Stem_Cells	E006-H3K4me2.fc.signal.bigwig	https://sites.google.com/site/anshulkundaje/projects/epigenomeroadmap
H3K4me3	H1_Derived_Mesenchymal_Stem_Cells	E006-H3K4me3.fc.signal.bigwig	https://sites.google.com/site/anshulkundaje/projects/epigenomeroadmap
H3K79me1	H1_Derived_Mesenchymal_Stem_Cells	E006-H3K79me1.fc.signal.bigwig	https://sites.google.com/site/anshulkundaje/projects/epigenomeroadmap
H3K9ac	H1_Derived_Mesenchymal_Stem_Cells	E006-H3K9ac.fc.signal.bigwig	https://sites.google.com/site/anshulkundaje/projects/epigenomeroadmap
H3K9me3	H1_Derived_Mesenchymal_Stem_Cells	E006-H3K9me3.fc.signal.bigwig	https://sites.google.com/site/anshulkundaje/projects/epigenomeroadmap
H4K8ac	H1_Derived_Mesenchymal_Stem_Cells	E006-H4K8ac.fc.signal.bigwig	https://sites.google.com/site/anshulkundaje/projects/epigenomeroadmap
H4K91ac	H1_Derived_Mesenchymal_Stem_Cells	E006-H4K91ac.fc.signal.bigwig	https://sites.google.com/site/anshulkundaje/projects/epigenomeroadmap
DnaseSeq	H1_Derived_Neuronal_Progenitor_Cultured_Cells	E007-DNase.fc.signal.bigwig	https://sites.google.com/site/anshulkundaje/projects/epigenomeroadmap
H2AK5ac	H1_Derived_Neuronal_Progenitor_Cultured_Cells	E007-H2AK5ac.fc.signal.bigwig	https://sites.google.com/site/anshulkundaje/projects/epigenomeroadmap
H2BK120ac	H1_Derived_Neuronal_Progenitor_Cultured_Cells	E007-H2BK120ac.fc.signal.bigwig	https://sites.google.com/site/anshulkundaje/projects/epigenomeroadmap
H2BK12ac	H1_Derived_Neuronal_Progenitor_Cultured_Cells	E007-H2BK12ac.fc.signal.bigwig	https://sites.google.com/site/anshulkundaje/projects/epigenomeroadmap
H2BK15ac	H1_Derived_Neuronal_Progenitor_Cultured_Cells	E007-H2BK15ac.fc.signal.bigwig	https://sites.google.com/site/anshulkundaje/projects/epigenomeroadmap
H2BK5ac	H1_Derived_Neuronal_Progenitor_Cultured_Cells	E007-H2BK5ac.fc.signal.bigwig	https://sites.google.com/site/anshulkundaje/projects/epigenomeroadmap
H3K14ac	H1_Derived_Neuronal_Progenitor_Cultured_Cells	E007-H3K14ac.fc.signal.bigwig	https://sites.google.com/site/anshulkundaje/projects/epigenomeroadmap
H3K18ac	H1_Derived_Neuronal_Progenitor_Cultured_Cells	E007-H3K18ac.fc.signal.bigwig	https://sites.google.com/site/anshulkundaje/projects/epigenomeroadmap
H3K23ac	H1_Derived_Neuronal_Progenitor_Cultured_Cells	E007-H3K23ac.fc.signal.bigwig	https://sites.google.com/site/anshulkundaje/projects/epigenomeroadmap
H3K27ac	H1_Derived_Neuronal_Progenitor_Cultured_Cells	E007-H3K27ac.fc.signal.bigwig	https://sites.google.com/site/anshulkundaje/projects/epigenomeroadmap
H3K27me3	H1_Derived_Neuronal_Progenitor_Cultured_Cells	E007-H3K27me3.fc.signal.bigwig	https://sites.google.com/site/anshulkundaje/projects/epigenomeroadmap
H3K36me3	H1_Derived_Neuronal_Progenitor_Cultured_Cells	E007-H3K36me3.fc.signal.bigwig	https://sites.google.com/site/anshulkundaje/projects/epigenomeroadmap
H3K4ac	H1_Derived_Neuronal_Progenitor_Cultured_Cells	E007-H3K4ac.fc.signal.bigwig	https://sites.google.com/site/anshulkundaje/projects/epigenomeroadmap
H3K4me1	H1_Derived_Neuronal_Progenitor_Cultured_Cells	E007-H3K4me1.fc.signal.bigwig	https://sites.google.com/site/anshulkundaje/projects/epigenomeroadmap
H3K4me2	H1_Derived_Neuronal_Progenitor_Cultured_Cells	E007-H3K4me2.fc.signal.bigwig	https://sites.google.com/site/anshulkundaje/projects/epigenomeroadmap
H3K4me3	H1_Derived_Neuronal_Progenitor_Cultured_Cells	E007-H3K4me3.fc.signal.bigwig	https://sites.google.com/site/anshulkundaje/projects/epigenomeroadmap
H3K79me1	H1_Derived_Neuronal_Progenitor_Cultured_Cells	E007-H3K79me1.fc.signal.bigwig	https://sites.google.com/site/anshulkundaje/projects/epigenomeroadmap
H3K9ac	H1_Derived_Neuronal_Progenitor_Cultured_Cells	E007-H3K9ac.fc.signal.bigwig	https://sites.google.com/site/anshulkundaje/projects/epigenomeroadmap
H3K9me3	H1_Derived_Neuronal_Progenitor_Cultured_Cells	E007-H3K9me3.fc.signal.bigwig	https://sites.google.com/site/anshulkundaje/projects/epigenomeroadmap
H4K8ac	H1_Derived_Neuronal_Progenitor_Cultured_Cells	E007-H4K8ac.fc.signal.bigwig	https://sites.google.com/site/anshulkundaje/projects/epigenomeroadmap
H4K91ac	H1_Derived_Neuronal_Progenitor_Cultured_Cells	E007-H4K91ac.fc.signal.bigwig	https://sites.google.com/site/anshulkundaje/projects/epigenomeroadmap
DnaseDgf	H7-hESC	wgEncodeUwDgfH7esRaw.bigWig	http://hgdownload.cse.ucsc.edu/goldenPath/hg19/encodeDCC/
DnaseSeq	H7-hESC	wgEncodeUwDnaseH7esRawRep1.bigWig	http://hgdownload.cse.ucsc.edu/goldenPath/hg19/encodeDCC/
H3K27me3	H7-hESC	wgEncodeUwHistoneH7esH3k27me3StdAlnRep0.bam_VS_wgEncodeUwHistoneH7esInputStdAlnRep1.bam.fc.signal.bw	http://www.broadinstitute.org/~anshul/projects/encode/rawdata/signal/mar2012/pooledReps/bigwig/macs2signal/foldChange/
H3K36me3	H7-hESC	wgEncodeUwHistoneH7esH3k36me3StdAlnRep0.bam_VS_wgEncodeUwHistoneH7esInputStdAlnRep1.bam.fc.signal.bw	http://www.broadinstitute.org/~anshul/projects/encode/rawdata/signal/mar2012/pooledReps/bigwig/macs2signal/foldChange/
H3K4me3	H7-hESC	wgEncodeUwHistoneH7esH3k04me3StdDiffa14dAlnRep0.bam_VS_wgEncodeUwHistoneH7esInputStdDiffa14dAlnRep1.bam.fc.signal.bw	http://www.broadinstitute.org/~anshul/projects/encode/rawdata/signal/mar2012/pooledReps/bigwig/macs2signal/foldChange/
RepliChip	H7-hESC	wgEncodeFsuRepliChipH7esWaveSignalRep1.bigWig	http://hgdownload.cse.ucsc.edu/goldenPath/hg19/encodeDCC/
DnaseSeq	H9ES	wgEncodeOpenChromDnaseH9esBaseOverlapSignal.bigWig	http://hgdownload.cse.ucsc.edu/goldenPath/hg19/encodeDCC/
H2A.Z	H9ES	E008-H2A.Z.fc.signal.bigwig	https://sites.google.com/site/anshulkundaje/projects/epigenomeroadmap
H2AK5ac	H9ES	E008-H2AK5ac.fc.signal.bigwig	https://sites.google.com/site/anshulkundaje/projects/epigenomeroadmap
H2BK120ac	H9ES	E008-H2BK120ac.fc.signal.bigwig	https://sites.google.com/site/anshulkundaje/projects/epigenomeroadmap
H2BK12ac	H9ES	E008-H2BK12ac.fc.signal.bigwig	https://sites.google.com/site/anshulkundaje/projects/epigenomeroadmap
H2BK15ac	H9ES	E008-H2BK15ac.fc.signal.bigwig	https://sites.google.com/site/anshulkundaje/projects/epigenomeroadmap
H2BK20ac	H9ES	E008-H2BK20ac.fc.signal.bigwig	https://sites.google.com/site/anshulkundaje/projects/epigenomeroadmap
H2BK5ac	H9ES	E008-H2BK5ac.fc.signal.bigwig	https://sites.google.com/site/anshulkundaje/projects/epigenomeroadmap
H3K14ac	H9ES	E008-H3K14ac.fc.signal.bigwig	https://sites.google.com/site/anshulkundaje/projects/epigenomeroadmap
H3K18ac	H9ES	E008-H3K18ac.fc.signal.bigwig	https://sites.google.com/site/anshulkundaje/projects/epigenomeroadmap
H3K23ac	H9ES	E008-H3K23ac.fc.signal.bigwig	https://sites.google.com/site/anshulkundaje/projects/epigenomeroadmap
H3K23me2	H9ES	E008-H3K23me2.fc.signal.bigwig	https://sites.google.com/site/anshulkundaje/projects/epigenomeroadmap
H3K27ac	H9ES	E008-H3K27ac.fc.signal.bigwig	https://sites.google.com/site/anshulkundaje/projects/epigenomeroadmap
H3K27me3	H9ES	E008-H3K27me3.fc.signal.bigwig	https://sites.google.com/site/anshulkundaje/projects/epigenomeroadmap
H3K36me3	H9ES	E008-H3K36me3.fc.signal.bigwig	https://sites.google.com/site/anshulkundaje/projects/epigenomeroadmap
H3K4ac	H9ES	E008-H3K4ac.fc.signal.bigwig	https://sites.google.com/site/anshulkundaje/projects/epigenomeroadmap
H3K4me1	H9ES	E008-H3K4me1.fc.signal.bigwig	https://sites.google.com/site/anshulkundaje/projects/epigenomeroadmap
H3K4me2	H9ES	E008-H3K4me2.fc.signal.bigwig	https://sites.google.com/site/anshulkundaje/projects/epigenomeroadmap
H3K4me3	H9ES	E008-H3K4me3.fc.signal.bigwig	https://sites.google.com/site/anshulkundaje/projects/epigenomeroadmap
H3K56ac	H9ES	E008-H3K56ac.fc.signal.bigwig	https://sites.google.com/site/anshulkundaje/projects/epigenomeroadmap
H3K79me1	H9ES	E008-H3K79me1.fc.signal.bigwig	https://sites.google.com/site/anshulkundaje/projects/epigenomeroadmap
H3K79me2	H9ES	E008-H3K79me2.fc.signal.bigwig	https://sites.google.com/site/anshulkundaje/projects/epigenomeroadmap
H3K9ac	H9ES	E008-H3K9ac.fc.signal.bigwig	https://sites.google.com/site/anshulkundaje/projects/epigenomeroadmap
H3K9me3	H9ES	E008-H3K9me3.fc.signal.bigwig	https://sites.google.com/site/anshulkundaje/projects/epigenomeroadmap
H3T11ph	H9ES	E008-H3T11ph.fc.signal.bigwig	https://sites.google.com/site/anshulkundaje/projects/epigenomeroadmap
H4K20me1	H9ES	E008-H4K20me1.fc.signal.bigwig	https://sites.google.com/site/anshulkundaje/projects/epigenomeroadmap
H4K5ac	H9ES	E008-H4K5ac.fc.signal.bigwig	https://sites.google.com/site/anshulkundaje/projects/epigenomeroadmap
H4K8ac	H9ES	E008-H4K8ac.fc.signal.bigwig	https://sites.google.com/site/anshulkundaje/projects/epigenomeroadmap
H4K91ac	H9ES	E008-H4K91ac.fc.signal.bigwig	https://sites.google.com/site/anshulkundaje/projects/epigenomeroadmap
RepliChip	H9ES	wgEncodeFsuRepliChipH9esWaveSignalRep1.bigWig	http://hgdownload.cse.ucsc.edu/goldenPath/hg19/encodeDCC/
H2A.Z	H9_Derived_Neuron_Cultured_Cells	E010-H2A.Z.fc.signal.bigwig	https://sites.google.com/site/anshulkundaje/projects/epigenomeroadmap
H3K27me3	H9_Derived_Neuron_Cultured_Cells	E010-H3K27me3.fc.signal.bigwig	https://sites.google.com/site/anshulkundaje/projects/epigenomeroadmap
H3K36me3	H9_Derived_Neuron_Cultured_Cells	E010-H3K36me3.fc.signal.bigwig	https://sites.google.com/site/anshulkundaje/projects/epigenomeroadmap
H3K4me1	H9_Derived_Neuron_Cultured_Cells	E010-H3K4me1.fc.signal.bigwig	https://sites.google.com/site/anshulkundaje/projects/epigenomeroadmap
H3K4me3	H9_Derived_Neuron_Cultured_Cells	E010-H3K4me3.fc.signal.bigwig	https://sites.google.com/site/anshulkundaje/projects/epigenomeroadmap
H3K9me3	H9_Derived_Neuron_Cultured_Cells	E010-H3K9me3.fc.signal.bigwig	https://sites.google.com/site/anshulkundaje/projects/epigenomeroadmap
H2A.Z	H9_Derived_Neuronal_Progenitor_Cultured_Cells	E009-H2A.Z.fc.signal.bigwig	https://sites.google.com/site/anshulkundaje/projects/epigenomeroadmap
H3K27me3	H9_Derived_Neuronal_Progenitor_Cultured_Cells	E009-H3K27me3.fc.signal.bigwig	https://sites.google.com/site/anshulkundaje/projects/epigenomeroadmap
H3K36me3	H9_Derived_Neuronal_Progenitor_Cultured_Cells	E009-H3K36me3.fc.signal.bigwig	https://sites.google.com/site/anshulkundaje/projects/epigenomeroadmap
H3K4me1	H9_Derived_Neuronal_Progenitor_Cultured_Cells	E009-H3K4me1.fc.signal.bigwig	https://sites.google.com/site/anshulkundaje/projects/epigenomeroadmap
H3K4me3	H9_Derived_Neuronal_Progenitor_Cultured_Cells	E009-H3K4me3.fc.signal.bigwig	https://sites.google.com/site/anshulkundaje/projects/epigenomeroadmap
H3K9me3	H9_Derived_Neuronal_Progenitor_Cultured_Cells	E009-H3K9me3.fc.signal.bigwig	https://sites.google.com/site/anshulkundaje/projects/epigenomeroadmap
DnaseDgf	HA-h	wgEncodeUwDgfHahRaw.bigWig	http://hgdownload.cse.ucsc.edu/goldenPath/hg19/encodeDCC/
DnaseSeq	HA-h	wgEncodeUwDnaseHahRawRep1.bigWig	http://hgdownload.cse.ucsc.edu/goldenPath/hg19/encodeDCC/
DnaseDgf	HA-sp	wgEncodeUwDgfHaspRaw.bigWig	http://hgdownload.cse.ucsc.edu/goldenPath/hg19/encodeDCC/
DnaseSeq	HA-sp	wgEncodeUwDnaseHaspRawRep1.bigWig	http://hgdownload.cse.ucsc.edu/goldenPath/hg19/encodeDCC/
H3K4me3	HA-sp	wgEncodeUwHistoneHaspH3k4me3StdAlnRep0.bam_VS_wgEncodeUwHistoneHaspInputStdAlnRep1.bam.fc.signal.bw	http://www.broadinstitute.org/~anshul/projects/encode/rawdata/signal/mar2012/pooledReps/bigwig/macs2signal/foldChange/
CTCF	HA-sp	wgEncodeUwTfbsHaspCtcfStdAlnRep0.bam_VS_wgEncodeUwTfbsHaspInputStdAlnRep1.bam.fc.signal.bw	http://www.broadinstitute.org/~anshul/projects/encode/rawdata/signal/mar2012/pooledReps/bigwig/macs2signal/foldChange/
DnaseDgf	HAEpiC	wgEncodeUwDgfHaeRaw.bigWig	http://hgdownload.cse.ucsc.edu/goldenPath/hg19/encodeDCC/
DnaseSeq	HAEpiC	wgEncodeUwDnaseHaeRawRep1.bigWig	http://hgdownload.cse.ucsc.edu/goldenPath/hg19/encodeDCC/
DnaseSeq	HAc	wgEncodeUwDnaseHacRawRep1.bigWig	http://hgdownload.cse.ucsc.edu/goldenPath/hg19/encodeDCC/
H3K4me3	HAc	wgEncodeUwHistoneHacH3k04me3StdAlnRep0.bam_VS_wgEncodeUwHistoneHacInputStdAlnRep1.bam.fc.signal.bw	http://www.broadinstitute.org/~anshul/projects/encode/rawdata/signal/mar2012/pooledReps/bigwig/macs2signal/foldChange/
CTCF	HAc	wgEncodeUwTfbsHacCtcfStdAlnRep0.bam_VS_wgEncodeUwTfbsHacInputStdAlnRep1.bam.fc.signal.bw	http://www.broadinstitute.org/~anshul/projects/encode/rawdata/signal/mar2012/pooledReps/bigwig/macs2signal/foldChange/
DnaseSeq	HBMEC	wgEncodeUwDnaseHbmecRawRep1.bigWig	http://hgdownload.cse.ucsc.edu/goldenPath/hg19/encodeDCC/
H3K4me3	HBMEC	wgEncodeUwHistoneHbmecH3k4me3StdAlnRep0.bam_VS_wgEncodeUwHistoneHbmecInputStdAlnRep1.bam.fc.signal.bw	http://www.broadinstitute.org/~anshul/projects/encode/rawdata/signal/mar2012/pooledReps/bigwig/macs2signal/foldChange/
CTCF	HBMEC	wgEncodeUwTfbsHbmecCtcfStdAlnRep0.bam_VS_wgEncodeUwTfbsHbmecInputStdAlnRep1.bam.fc.signal.bw	http://www.broadinstitute.org/~anshul/projects/encode/rawdata/signal/mar2012/pooledReps/bigwig/macs2signal/foldChange/
DnaseSeq	HBVP	wgEncodeUwDnaseHbvpRawRep1.bigWig	http://hgdownload.cse.ucsc.edu/goldenPath/hg19/encodeDCC/
DnaseSeq	HBVSMC	wgEncodeUwDnaseHbvsmcRawRep1.bigWig	http://hgdownload.cse.ucsc.edu/goldenPath/hg19/encodeDCC/
DnaseDgf	HCF	wgEncodeUwDgfHcfRaw.bigWig	http://hgdownload.cse.ucsc.edu/goldenPath/hg19/encodeDCC/
DnaseSeq	HCF	wgEncodeUwDnaseHcfRawRep1.bigWig	http://hgdownload.cse.ucsc.edu/goldenPath/hg19/encodeDCC/
H3K4me3	HCF	wgEncodeUwHistoneHcfH3k4me3StdAlnRep0.bam_VS_wgEncodeUwHistoneHcfInputStdAlnRep1.bam.fc.signal.bw	http://www.broadinstitute.org/~anshul/projects/encode/rawdata/signal/mar2012/pooledReps/bigwig/macs2signal/foldChange/
DnaseDgf	HCFaa	wgEncodeUwDgfHcfaaRaw.bigWig	http://hgdownload.cse.ucsc.edu/goldenPath/hg19/encodeDCC/
DnaseSeq	HCFaa	wgEncodeUwDnaseHcfaaRawRep1.bigWig	http://hgdownload.cse.ucsc.edu/goldenPath/hg19/encodeDCC/
H3K4me3	HCFaa	wgEncodeUwHistoneHcfaaH3k4me3StdAlnRep1.bam_VS_wgEncodeUwHistoneHcfaaInputStdAlnRep1.bam.fc.signal.bw	http://www.broadinstitute.org/~anshul/projects/encode/rawdata/signal/mar2012/pooledReps/bigwig/macs2signal/foldChange/
CTCF	HCFaa	wgEncodeUwTfbsHcfaaCtcfStdAlnRep1.bam_VS_wgEncodeUwTfbsHcfaaInputStdAlnRep1.bam.fc.signal.bw	http://www.broadinstitute.org/~anshul/projects/encode/rawdata/signal/mar2012/pooledReps/bigwig/macs2signal/foldChange/
DnaseDgf	HCM	wgEncodeUwDgfHcmRaw.bigWig	http://hgdownload.cse.ucsc.edu/goldenPath/hg19/encodeDCC/
DnaseSeq	HCM	wgEncodeUwDnaseHcmRawRep1.bigWig	http://hgdownload.cse.ucsc.edu/goldenPath/hg19/encodeDCC/
H3K4me3	HCM	wgEncodeUwHistoneHcmH3k4me3StdAlnRep0.bam_VS_wgEncodeUwHistoneHcmInputStdAlnRep1.bam.fc.signal.bw	http://www.broadinstitute.org/~anshul/projects/encode/rawdata/signal/mar2012/pooledReps/bigwig/macs2signal/foldChange/
CTCF	HCM	wgEncodeUwTfbsHcmCtcfStdAlnRep0.bam_VS_wgEncodeUwTfbsHcmInputStdAlnRep1.bam.fc.signal.bw	http://www.broadinstitute.org/~anshul/projects/encode/rawdata/signal/mar2012/pooledReps/bigwig/macs2signal/foldChange/
DnaseDgf	HCPEpiC	wgEncodeUwDgfHcpeRaw.bigWig	http://hgdownload.cse.ucsc.edu/goldenPath/hg19/encodeDCC/
DnaseSeq	HCPEpiC	wgEncodeUwDnaseHcpeRawRep1.bigWig	http://hgdownload.cse.ucsc.edu/goldenPath/hg19/encodeDCC/
H3K4me3	HCPEpiC	wgEncodeUwHistoneHcpeH3k4me3StdAlnRep0.bam_VS_wgEncodeUwHistoneHcpeInputStdAlnRep1.bam.fc.signal.bw	http://www.broadinstitute.org/~anshul/projects/encode/rawdata/signal/mar2012/pooledReps/bigwig/macs2signal/foldChange/
CTCF	HCPEpiC	wgEncodeUwTfbsHcpeCtcfStdAlnRep0.bam_VS_wgEncodeUwTfbsHcpeInputStdAlnRep1.bam.fc.signal.bw	http://www.broadinstitute.org/~anshul/projects/encode/rawdata/signal/mar2012/pooledReps/bigwig/macs2signal/foldChange/
DnaseSeq	HCT-116	wgEncodeUwDnaseHct116RawRep1.bigWig	http://hgdownload.cse.ucsc.edu/goldenPath/hg19/encodeDCC/
H3K4me3	HCT-116	wgEncodeUwHistoneHct116H3k4me3StdAlnRep0.bam_VS_wgEncodeUwHistoneHct116InputStdAlnRep1.bam.fc.signal.bw	http://www.broadinstitute.org/~anshul/projects/encode/rawdata/signal/mar2012/pooledReps/bigwig/macs2signal/foldChange/
CTCF	HCT-116	wgEncodeUwTfbsHct116CtcfStdAlnRep0.bam_VS_wgEncodeUwTfbsHct116InputStdAlnRep1.bam.fc.signal.bw	http://www.broadinstitute.org/~anshul/projects/encode/rawdata/signal/mar2012/pooledReps/bigwig/macs2signal/foldChange/
POLR2A	HCT-116	wgEncodeHaibTfbsHct116Pol24h8V0416101AlnRep0.bam_VS_wgEncodeHaibTfbsHct116RxlchV0416101AlnRep1.bam.fc.signal.bw	http://www.broadinstitute.org/~anshul/projects/encode/rawdata/signal/mar2012/pooledReps/bigwig/macs2signal/foldChange/
TCF7L2	HCT-116	wgEncodeSydhTfbsHct116Tcf7l2UcdAlnRep0.bam_VS_wgEncodeSydhTfbsHct116InputUcdAlnRep1.bam.fc.signal.bw	http://www.broadinstitute.org/~anshul/projects/encode/rawdata/signal/mar2012/pooledReps/bigwig/macs2signal/foldChange/
YY1	HCT-116	wgEncodeHaibTfbsHct116Yy1sc281V0416101AlnRep0.bam_VS_wgEncodeHaibTfbsHct116RxlchV0416101AlnRep1.bam.fc.signal.bw	http://www.broadinstitute.org/~anshul/projects/encode/rawdata/signal/mar2012/pooledReps/bigwig/macs2signal/foldChange/
ZBTB33	HCT-116	wgEncodeHaibTfbsHct116Zbtb33V0416101AlnRep0.bam_VS_wgEncodeHaibTfbsHct116RxlchV0416101AlnRep1.bam.fc.signal.bw	http://www.broadinstitute.org/~anshul/projects/encode/rawdata/signal/mar2012/pooledReps/bigwig/macs2signal/foldChange/
DnaseSeq	HConF	wgEncodeUwDnaseHconfRawRep1.bigWig	http://hgdownload.cse.ucsc.edu/goldenPath/hg19/encodeDCC/
DnaseDgf	HEEpiC	wgEncodeUwDgfHeeRaw.bigWig	http://hgdownload.cse.ucsc.edu/goldenPath/hg19/encodeDCC/
DnaseSeq	HEEpiC	wgEncodeUwDnaseHeeRawRep1.bigWig	http://hgdownload.cse.ucsc.edu/goldenPath/hg19/encodeDCC/
H3K4me3	HEEpiC	wgEncodeUwHistoneHeeH3k4me3StdAlnRep0.bam_VS_wgEncodeUwHistoneHeeInputStdAlnRep1.bam.fc.signal.bw	http://www.broadinstitute.org/~anshul/projects/encode/rawdata/signal/mar2012/pooledReps/bigwig/macs2signal/foldChange/
CTCF	HEEpiC	wgEncodeUwTfbsHeeCtcfStdAlnRep0.bam_VS_wgEncodeUwTfbsHeeInputStdAlnRep1.bam.fc.signal.bw	http://www.broadinstitute.org/~anshul/projects/encode/rawdata/signal/mar2012/pooledReps/bigwig/macs2signal/foldChange/
H3K4me3	HEK293	wgEncodeUwHistoneHek293H3k4me3StdAlnRep0.bam_VS_wgEncodeUwHistoneHek293InputStdAlnRep1.bam.fc.signal.bw	http://www.broadinstitute.org/~anshul/projects/encode/rawdata/signal/mar2012/pooledReps/bigwig/macs2signal/foldChange/
CTCF	HEK293	wgEncodeUwTfbsHek293CtcfStdAlnRep0.bam_VS_wgEncodeUwTfbsHek293InputStdAlnRep1.bam.fc.signal.bw	http://www.broadinstitute.org/~anshul/projects/encode/rawdata/signal/mar2012/pooledReps/bigwig/macs2signal/foldChange/
ELK4	HEK293	wgEncodeSydhTfbsHek293Elk4UcdAlnRep0.bam_VS_wgEncodeSydhTfbsHek293InputUcdAln.bam.fc.signal.bw	http://www.broadinstitute.org/~anshul/projects/encode/rawdata/signal/mar2012/pooledReps/bigwig/macs2signal/foldChange/
POLR2A	HEK293	wgEncodeSydhTfbsHek293Pol2StdAlnRep0.bam_VS_wgEncodeSydhTfbsHek293InputStdAlnRep1.bam.fc.signal.bw	http://www.broadinstitute.org/~anshul/projects/encode/rawdata/signal/mar2012/pooledReps/bigwig/macs2signal/foldChange/
TCF7L2	HEK293	wgEncodeSydhTfbsHek293Tcf7l2UcdAlnRep0.bam_VS_wgEncodeSydhTfbsHek293InputUcdAln.bam.fc.signal.bw	http://www.broadinstitute.org/~anshul/projects/encode/rawdata/signal/mar2012/pooledReps/bigwig/macs2signal/foldChange/
TRIM28	HEK293	wgEncodeSydhTfbsHek293Kap1UcdAlnRep0.bam_VS_wgEncodeSydhTfbsHek293InputUcdAln.bam.fc.signal.bw	http://www.broadinstitute.org/~anshul/projects/encode/rawdata/signal/mar2012/pooledReps/bigwig/macs2signal/foldChange/
ZNF263	HEK293-T-REx	wgEncodeSydhTfbsHek293tZnf263UcdAlnRep0.bam_VS_wgEncodeSydhTfbsHek293tInputUcdAln.bam.fc.signal.bw	http://www.broadinstitute.org/~anshul/projects/encode/rawdata/signal/mar2012/pooledReps/bigwig/macs2signal/foldChange/
DnaseSeq	HEK293T	wgEncodeOpenChromDnaseHek293tBaseOverlapSignal.bigWig	http://hgdownload.cse.ucsc.edu/goldenPath/hg19/encodeDCC/
DnaseDgf	HFF	wgEncodeUwDgfHffRaw.bigWig	http://hgdownload.cse.ucsc.edu/goldenPath/hg19/encodeDCC/
DnaseSeq	HFF	wgEncodeUwDnaseHffRawRep1.bigWig	http://hgdownload.cse.ucsc.edu/goldenPath/hg19/encodeDCC/
H3K4me3	HFF	wgEncodeUwHistoneHffH3k04me3StdAlnRep1.bam_VS_wgEncodeUwHistoneHffInputStdAlnRep1.bam.fc.signal.bw	http://www.broadinstitute.org/~anshul/projects/encode/rawdata/signal/mar2012/pooledReps/bigwig/macs2signal/foldChange/
CTCF	HFF	wgEncodeUwTfbsHffCtcfStdAlnRep1.bam_VS_wgEncodeUwTfbsHffInputStdAlnRep1.bam.fc.signal.bw	http://www.broadinstitute.org/~anshul/projects/encode/rawdata/signal/mar2012/pooledReps/bigwig/macs2signal/foldChange/
DnaseSeq	HFF-Myc	wgEncodeUwDnaseHffmycRawRep1.bigWig	http://hgdownload.cse.ucsc.edu/goldenPath/hg19/encodeDCC/
H3K4me3	HFF-Myc	wgEncodeUwHistoneHffmycH3k04me3StdAlnRep0.bam_VS_wgEncodeUwHistoneHffmycInputStdAlnRep1.bam.fc.signal.bw	http://www.broadinstitute.org/~anshul/projects/encode/rawdata/signal/mar2012/pooledReps/bigwig/macs2signal/foldChange/
CTCF	HFF-Myc	wgEncodeUwTfbsHffmycCtcfStdAlnRep0.bam_VS_wgEncodeUwTfbsHffmycInputStdAlnRep1.bam.fc.signal.bw	http://www.broadinstitute.org/~anshul/projects/encode/rawdata/signal/mar2012/pooledReps/bigwig/macs2signal/foldChange/
DnaseDgf	HGF	wgEncodeUwDgfHgfRaw.bigWig	http://hgdownload.cse.ucsc.edu/goldenPath/hg19/encodeDCC/
DnaseSeq	HGF	wgEncodeUwDnaseHgfRawRep1.bigWig	http://hgdownload.cse.ucsc.edu/goldenPath/hg19/encodeDCC/
DnaseDgf	HIPEpiC	wgEncodeUwDgfHipeRaw.bigWig	http://hgdownload.cse.ucsc.edu/goldenPath/hg19/encodeDCC/
DnaseSeq	HIPEpiC	wgEncodeUwDnaseHipeRawRep1.bigWig	http://hgdownload.cse.ucsc.edu/goldenPath/hg19/encodeDCC/
DnaseSeq	HL-60	wgEncodeUwDnaseHl60RawRep1.bigWig	http://hgdownload.cse.ucsc.edu/goldenPath/hg19/encodeDCC/
H3K4me3	HL-60	wgEncodeUwHistoneHl60H3k4me3StdAlnRep0.bam_VS_wgEncodeUwHistoneHl60InputStdAlnRep1.bam.fc.signal.bw	http://www.broadinstitute.org/~anshul/projects/encode/rawdata/signal/mar2012/pooledReps/bigwig/macs2signal/foldChange/
CTCF	HL-60	wgEncodeUwTfbsHl60CtcfStdAlnRep1.bam_VS_wgEncodeUwTfbsHl60InputStdAlnRep1.bam.fc.signal.bw	http://www.broadinstitute.org/~anshul/projects/encode/rawdata/signal/mar2012/pooledReps/bigwig/macs2signal/foldChange/
DnaseSeq	HMEC	wgEncodeUwDnaseHmecRawRep1.bigWig	http://hgdownload.cse.ucsc.edu/goldenPath/hg19/encodeDCC/
CTCF	HMEC	wgEncodeBroadHistoneHmecCtcfStdAlnRep0.bam_VS_wgEncodeBroadHistoneHmecControlStdAlnRep0.bam.fc.signal.bw	http://www.broadinstitute.org/~anshul/projects/encode/rawdata/signal/mar2012/pooledReps/bigwig/macs2signal/foldChange/
EZH2	HMEC	wgEncodeBroadHistoneHmecEzh239875AlnRep0.bam_VS_wgEncodeBroadHistoneHmecControlStdAlnRep0.bam.fc.signal.bw	http://www.broadinstitute.org/~anshul/projects/encode/rawdata/signal/mar2012/pooledReps/bigwig/macs2signal/foldChange/
H2A.Z	HMEC	E119-H2A.Z.fc.signal.bigwig	https://sites.google.com/site/anshulkundaje/projects/epigenomeroadmap
H3K27ac	HMEC	E119-H3K27ac.fc.signal.bigwig	https://sites.google.com/site/anshulkundaje/projects/epigenomeroadmap
H3K27me3	HMEC	E119-H3K27me3.fc.signal.bigwig	https://sites.google.com/site/anshulkundaje/projects/epigenomeroadmap
H3K36me3	HMEC	E119-H3K36me3.fc.signal.bigwig	https://sites.google.com/site/anshulkundaje/projects/epigenomeroadmap
H3K4me1	HMEC	E119-H3K4me1.fc.signal.bigwig	https://sites.google.com/site/anshulkundaje/projects/epigenomeroadmap
H3K4me2	HMEC	E119-H3K4me2.fc.signal.bigwig	https://sites.google.com/site/anshulkundaje/projects/epigenomeroadmap
H3K4me3	HMEC	E119-H3K4me3.fc.signal.bigwig	https://sites.google.com/site/anshulkundaje/projects/epigenomeroadmap
H3K79me2	HMEC	E119-H3K79me2.fc.signal.bigwig	https://sites.google.com/site/anshulkundaje/projects/epigenomeroadmap
H3K9ac	HMEC	E119-H3K9ac.fc.signal.bigwig	https://sites.google.com/site/anshulkundaje/projects/epigenomeroadmap
H3K9me3	HMEC	E119-H3K9me3.fc.signal.bigwig	https://sites.google.com/site/anshulkundaje/projects/epigenomeroadmap
H4K20me1	HMEC	E119-H4K20me1.fc.signal.bigwig	https://sites.google.com/site/anshulkundaje/projects/epigenomeroadmap
DnaseDgf	HMF	wgEncodeUwDgfHmfRaw.bigWig	http://hgdownload.cse.ucsc.edu/goldenPath/hg19/encodeDCC/
DnaseSeq	HMF	wgEncodeUwDnaseHmfRawRep1.bigWig	http://hgdownload.cse.ucsc.edu/goldenPath/hg19/encodeDCC/
H3K4me3	HMF	wgEncodeUwHistoneHmfH3k4me3StdAlnRep0.bam_VS_wgEncodeUwHistoneHmfInputStdAlnRep1.bam.fc.signal.bw	http://www.broadinstitute.org/~anshul/projects/encode/rawdata/signal/mar2012/pooledReps/bigwig/macs2signal/foldChange/
CTCF	HMF	wgEncodeUwTfbsHmfCtcfStdAlnRep0.bam_VS_wgEncodeUwTfbsHmfInputStdAlnRep1.bam.fc.signal.bw	http://www.broadinstitute.org/~anshul/projects/encode/rawdata/signal/mar2012/pooledReps/bigwig/macs2signal/foldChange/
DnaseDgf	HMVEC-LBl	wgEncodeUwDgfHmvechRaw.bigWig	http://hgdownload.cse.ucsc.edu/goldenPath/hg19/encodeDCC/
DnaseSeq	HMVEC-LBl	wgEncodeUwDnaseHmveclblRawRep1.bigWig	http://hgdownload.cse.ucsc.edu/goldenPath/hg19/encodeDCC/
DnaseDgf	HMVEC-LLy	wgEncodeUwDgfHmvecbRaw.bigWig	http://hgdownload.cse.ucsc.edu/goldenPath/hg19/encodeDCC/
DnaseSeq	HMVEC-LLy	wgEncodeUwDnaseHmvecllyRawRep1.bigWig	http://hgdownload.cse.ucsc.edu/goldenPath/hg19/encodeDCC/
DnaseSeq	HMVEC-dAd	wgEncodeUwDnaseHmvecdadRawRep1.bigWig	http://hgdownload.cse.ucsc.edu/goldenPath/hg19/encodeDCC/
DnaseDgf	HMVEC-dBl-Ad	wgEncodeUwDgfHmvecdbladRaw.bigWig	http://hgdownload.cse.ucsc.edu/goldenPath/hg19/encodeDCC/
DnaseSeq	HMVEC-dBl-Ad	wgEncodeUwDnaseHmvecdbladRawRep1.bigWig	http://hgdownload.cse.ucsc.edu/goldenPath/hg19/encodeDCC/
DnaseDgf	HMVEC-dBl-Neo	wgEncodeUwDgfHmvecdRaw.bigWig	http://hgdownload.cse.ucsc.edu/goldenPath/hg19/encodeDCC/
DnaseSeq	HMVEC-dBl-Neo	wgEncodeUwDnaseHmvecdblneoRawRep1.bigWig	http://hgdownload.cse.ucsc.edu/goldenPath/hg19/encodeDCC/
DnaseSeq	HMVEC-dLy-Ad	wgEncodeUwDnaseHmvecdlyadRawRep1.bigWig	http://hgdownload.cse.ucsc.edu/goldenPath/hg19/encodeDCC/
DnaseDgf	HMVEC-dLy-Neo	wgEncodeUwDgfHmvecfRaw.bigWig	http://hgdownload.cse.ucsc.edu/goldenPath/hg19/encodeDCC/
DnaseSeq	HMVEC-dLy-Neo	wgEncodeUwDnaseHmvecdlyneoRawRep1.bigWig	http://hgdownload.cse.ucsc.edu/goldenPath/hg19/encodeDCC/
DnaseSeq	HMVEC-dNeo	wgEncodeUwDnaseHmvecdneoRawRep1.bigWig	http://hgdownload.cse.ucsc.edu/goldenPath/hg19/encodeDCC/
DnaseSeq	HNPCEpiC	wgEncodeUwDnaseHnpceRawRep1.bigWig	http://hgdownload.cse.ucsc.edu/goldenPath/hg19/encodeDCC/
DnaseSeq	HPAEC	wgEncodeUwDnaseHpaecRawRep1.bigWig	http://hgdownload.cse.ucsc.edu/goldenPath/hg19/encodeDCC/
DnaseDgf	HPAF	wgEncodeUwDgfHpafRaw.bigWig	http://hgdownload.cse.ucsc.edu/goldenPath/hg19/encodeDCC/
DnaseSeq	HPAF	wgEncodeUwDnaseHpafRawRep1.bigWig	http://hgdownload.cse.ucsc.edu/goldenPath/hg19/encodeDCC/
H3K4me3	HPAF	wgEncodeUwHistoneHpafH3k4me3StdAlnRep0.bam_VS_wgEncodeUwHistoneHpafInputStdAlnRep1.bam.fc.signal.bw	http://www.broadinstitute.org/~anshul/projects/encode/rawdata/signal/mar2012/pooledReps/bigwig/macs2signal/foldChange/
CTCF	HPAF	wgEncodeUwTfbsHpafCtcfStdAlnRep0.bam_VS_wgEncodeUwTfbsHpafInputStdAlnRep1.bam.fc.signal.bw	http://www.broadinstitute.org/~anshul/projects/encode/rawdata/signal/mar2012/pooledReps/bigwig/macs2signal/foldChange/
DnaseSeq	HPDE6-E6E7	wgEncodeOpenChromDnaseHpde6e6e7BaseOverlapSignal.bigWig	http://hgdownload.cse.ucsc.edu/goldenPath/hg19/encodeDCC/
DnaseDgf	HPF	wgEncodeUwDgfHpfRaw.bigWig	http://hgdownload.cse.ucsc.edu/goldenPath/hg19/encodeDCC/
DnaseSeq	HPF	wgEncodeUwDnaseHpfRawRep1.bigWig	http://hgdownload.cse.ucsc.edu/goldenPath/hg19/encodeDCC/
H3K4me3	HPF	wgEncodeUwHistoneHpfH3k4me3StdAlnRep0.bam_VS_wgEncodeUwHistoneHpfInputStdAlnRep1.bam.fc.signal.bw	http://www.broadinstitute.org/~anshul/projects/encode/rawdata/signal/mar2012/pooledReps/bigwig/macs2signal/foldChange/
CTCF	HPF	wgEncodeUwTfbsHpfCtcfStdAlnRep0.bam_VS_wgEncodeUwTfbsHpfInputStdAlnRep1.bam.fc.signal.bw	http://www.broadinstitute.org/~anshul/projects/encode/rawdata/signal/mar2012/pooledReps/bigwig/macs2signal/foldChange/
DnaseDgf	HPdLF	wgEncodeUwDgfHpdlfRaw.bigWig	http://hgdownload.cse.ucsc.edu/goldenPath/hg19/encodeDCC/
DnaseSeq	HPdLF	wgEncodeUwDnaseHpdlfRawRep1.bigWig	http://hgdownload.cse.ucsc.edu/goldenPath/hg19/encodeDCC/
DnaseDgf	HRCEpiC	wgEncodeUwDgfHrceRaw.bigWig	http://hgdownload.cse.ucsc.edu/goldenPath/hg19/encodeDCC/
DnaseSeq	HRCEpiC	wgEncodeUwDnaseHrceRawRep1.bigWig	http://hgdownload.cse.ucsc.edu/goldenPath/hg19/encodeDCC/
DnaseSeq	HRE	wgEncodeUwDnaseHreRawRep1.bigWig	http://hgdownload.cse.ucsc.edu/goldenPath/hg19/encodeDCC/
H3K27me3	HRE	wgEncodeUwHistoneHreH3k27me3StdAlnRep0.bam_VS_wgEncodeUwHistoneHreInputStdAlnRep1.bam.fc.signal.bw	http://www.broadinstitute.org/~anshul/projects/encode/rawdata/signal/mar2012/pooledReps/bigwig/macs2signal/foldChange/
H3K36me3	HRE	wgEncodeUwHistoneHreH3k36me3StdAlnRep0.bam_VS_wgEncodeUwHistoneHreInputStdAlnRep1.bam.fc.signal.bw	http://www.broadinstitute.org/~anshul/projects/encode/rawdata/signal/mar2012/pooledReps/bigwig/macs2signal/foldChange/
H3K4me3	HRE	wgEncodeUwHistoneHreH3k4me3StdAlnRep0.bam_VS_wgEncodeUwHistoneHreInputStdAlnRep1.bam.fc.signal.bw	http://www.broadinstitute.org/~anshul/projects/encode/rawdata/signal/mar2012/pooledReps/bigwig/macs2signal/foldChange/
CTCF	HRE	wgEncodeUwTfbsHreCtcfStdAlnRep0.bam_VS_wgEncodeUwTfbsHreInputStdAlnRep1.bam.fc.signal.bw	http://www.broadinstitute.org/~anshul/projects/encode/rawdata/signal/mar2012/pooledReps/bigwig/macs2signal/foldChange/
DnaseSeq	HRGEC	wgEncodeUwDnaseHrgecRawRep1.bigWig	http://hgdownload.cse.ucsc.edu/goldenPath/hg19/encodeDCC/
DnaseSeq	HRPEpiC	wgEncodeUwDnaseHrpeRawRep1.bigWig	http://hgdownload.cse.ucsc.edu/goldenPath/hg19/encodeDCC/
H3K4me3	HRPEpiC	wgEncodeUwHistoneHrpeH3k4me3StdAlnRep0.bam_VS_wgEncodeUwHistoneHrpeInputStdAlnRep1.bam.fc.signal.bw	http://www.broadinstitute.org/~anshul/projects/encode/rawdata/signal/mar2012/pooledReps/bigwig/macs2signal/foldChange/
CTCF	HRPEpiC	wgEncodeUwTfbsHrpeCtcfStdAlnRep0.bam_VS_wgEncodeUwTfbsHrpeInputStdAlnRep1.bam.fc.signal.bw	http://www.broadinstitute.org/~anshul/projects/encode/rawdata/signal/mar2012/pooledReps/bigwig/macs2signal/foldChange/
DnaseDgf	HSMM	wgEncodeUwDgfHsmmRaw.bigWig	http://hgdownload.cse.ucsc.edu/goldenPath/hg19/encodeDCC/
DnaseSeq	HSMM	wgEncodeOpenChromDnaseHsmmBaseOverlapSignal.bigWig	http://hgdownload.cse.ucsc.edu/goldenPath/hg19/encodeDCC/
CTCF	HSMM	wgEncodeBroadHistoneHsmmCtcfStdAlnRep0.bam_VS_wgEncodeBroadHistoneHsmmControlStdAlnRep0.bam.fc.signal.bw	http://www.broadinstitute.org/~anshul/projects/encode/rawdata/signal/mar2012/pooledReps/bigwig/macs2signal/foldChange/
EZH2	HSMM	wgEncodeBroadHistoneHsmmEzh239875AlnRep0.bam_VS_wgEncodeBroadHistoneHsmmControlStdAlnRep0.bam.fc.signal.bw	http://www.broadinstitute.org/~anshul/projects/encode/rawdata/signal/mar2012/pooledReps/bigwig/macs2signal/foldChange/
H2A.Z	HSMM	E120-H2A.Z.fc.signal.bigwig	https://sites.google.com/site/anshulkundaje/projects/epigenomeroadmap
H3K27ac	HSMM	E120-H3K27ac.fc.signal.bigwig	https://sites.google.com/site/anshulkundaje/projects/epigenomeroadmap
H3K27me3	HSMM	E120-H3K27me3.fc.signal.bigwig	https://sites.google.com/site/anshulkundaje/projects/epigenomeroadmap
H3K36me3	HSMM	E120-H3K36me3.fc.signal.bigwig	https://sites.google.com/site/anshulkundaje/projects/epigenomeroadmap
H3K4me1	HSMM	E120-H3K4me1.fc.signal.bigwig	https://sites.google.com/site/anshulkundaje/projects/epigenomeroadmap
H3K4me2	HSMM	E120-H3K4me2.fc.signal.bigwig	https://sites.google.com/site/anshulkundaje/projects/epigenomeroadmap
H3K4me3	HSMM	E120-H3K4me3.fc.signal.bigwig	https://sites.google.com/site/anshulkundaje/projects/epigenomeroadmap
H3K79me2	HSMM	E120-H3K79me2.fc.signal.bigwig	https://sites.google.com/site/anshulkundaje/projects/epigenomeroadmap
H3K9ac	HSMM	E120-H3K9ac.fc.signal.bigwig	https://sites.google.com/site/anshulkundaje/projects/epigenomeroadmap
H3K9me3	HSMM	E120-H3K9me3.fc.signal.bigwig	https://sites.google.com/site/anshulkundaje/projects/epigenomeroadmap
H4K20me1	HSMM	E120-H4K20me1.fc.signal.bigwig	https://sites.google.com/site/anshulkundaje/projects/epigenomeroadmap
DnaseSeq	HSMM_FSHD	wgEncodeOpenChromDnaseHsmmfshdBaseOverlapSignal.bigWig	http://hgdownload.cse.ucsc.edu/goldenPath/hg19/encodeDCC/
DnaseSeq	HSMM_emb	wgEncodeOpenChromDnaseHsmmembBaseOverlapSignal.bigWig	http://hgdownload.cse.ucsc.edu/goldenPath/hg19/encodeDCC/
DnaseSeq	HSMMtube	wgEncodeOpenChromDnaseHsmmtBaseOverlapSignal.bigWig	http://hgdownload.cse.ucsc.edu/goldenPath/hg19/encodeDCC/
CTCF	HSMMtube	wgEncodeBroadHistoneHsmmtCtcfStdAlnRep0.bam_VS_wgEncodeBroadHistoneHsmmtControlStdAlnRep0.bam.fc.signal.bw	http://www.broadinstitute.org/~anshul/projects/encode/rawdata/signal/mar2012/pooledReps/bigwig/macs2signal/foldChange/
EZH2	HSMMtube	wgEncodeBroadHistoneHsmmtEzh239875AlnRep0.bam_VS_wgEncodeBroadHistoneHsmmtControlStdAlnRep0.bam.fc.signal.bw	http://www.broadinstitute.org/~anshul/projects/encode/rawdata/signal/mar2012/pooledReps/bigwig/macs2signal/foldChange/
H2A.Z	HSMMtube	E121-H2A.Z.fc.signal.bigwig	https://sites.google.com/site/anshulkundaje/projects/epigenomeroadmap
H3K27ac	HSMMtube	E121-H3K27ac.fc.signal.bigwig	https://sites.google.com/site/anshulkundaje/projects/epigenomeroadmap
H3K27me3	HSMMtube	E121-H3K27me3.fc.signal.bigwig	https://sites.google.com/site/anshulkundaje/projects/epigenomeroadmap
H3K36me3	HSMMtube	E121-H3K36me3.fc.signal.bigwig	https://sites.google.com/site/anshulkundaje/projects/epigenomeroadmap
H3K4me1	HSMMtube	E121-H3K4me1.fc.signal.bigwig	https://sites.google.com/site/anshulkundaje/projects/epigenomeroadmap
H3K4me2	HSMMtube	E121-H3K4me2.fc.signal.bigwig	https://sites.google.com/site/anshulkundaje/projects/epigenomeroadmap
H3K4me3	HSMMtube	E121-H3K4me3.fc.signal.bigwig	https://sites.google.com/site/anshulkundaje/projects/epigenomeroadmap
H3K79me2	HSMMtube	E121-H3K79me2.fc.signal.bigwig	https://sites.google.com/site/anshulkundaje/projects/epigenomeroadmap
H3K9ac	HSMMtube	E121-H3K9ac.fc.signal.bigwig	https://sites.google.com/site/anshulkundaje/projects/epigenomeroadmap
H3K9me3	HSMMtube	E121-H3K9me3.fc.signal.bigwig	https://sites.google.com/site/anshulkundaje/projects/epigenomeroadmap
H4K20me1	HSMMtube	E121-H4K20me1.fc.signal.bigwig	https://sites.google.com/site/anshulkundaje/projects/epigenomeroadmap
DnaseSeq	HTR8svn	wgEncodeOpenChromDnaseHtr8BaseOverlapSignal.bigWig	http://hgdownload.cse.ucsc.edu/goldenPath/hg19/encodeDCC/
FaireSeq	HTR8svn	wgEncodeOpenChromFaireHtr8BaseOverlapSignal.bigWig	http://hgdownload.cse.ucsc.edu/goldenPath/hg19/encodeDCC/
H3K27ac	HUES48_Cell_Line	E014-H3K27ac.fc.signal.bigwig	https://sites.google.com/site/anshulkundaje/projects/epigenomeroadmap
H3K27me3	HUES48_Cell_Line	E014-H3K27me3.fc.signal.bigwig	https://sites.google.com/site/anshulkundaje/projects/epigenomeroadmap
H3K36me3	HUES48_Cell_Line	E014-H3K36me3.fc.signal.bigwig	https://sites.google.com/site/anshulkundaje/projects/epigenomeroadmap
H3K4me1	HUES48_Cell_Line	E014-H3K4me1.fc.signal.bigwig	https://sites.google.com/site/anshulkundaje/projects/epigenomeroadmap
H3K4me3	HUES48_Cell_Line	E014-H3K4me3.fc.signal.bigwig	https://sites.google.com/site/anshulkundaje/projects/epigenomeroadmap
H3K9ac	HUES48_Cell_Line	E014-H3K9ac.fc.signal.bigwig	https://sites.google.com/site/anshulkundaje/projects/epigenomeroadmap
H3K9me3	HUES48_Cell_Line	E014-H3K9me3.fc.signal.bigwig	https://sites.google.com/site/anshulkundaje/projects/epigenomeroadmap
H3K27ac	HUES64_Cell_Line	E016-H3K27ac.fc.signal.bigwig	https://sites.google.com/site/anshulkundaje/projects/epigenomeroadmap
H3K27me3	HUES64_Cell_Line	E016-H3K27me3.fc.signal.bigwig	https://sites.google.com/site/anshulkundaje/projects/epigenomeroadmap
H3K36me3	HUES64_Cell_Line	E016-H3K36me3.fc.signal.bigwig	https://sites.google.com/site/anshulkundaje/projects/epigenomeroadmap
H3K4me1	HUES64_Cell_Line	E016-H3K4me1.fc.signal.bigwig	https://sites.google.com/site/anshulkundaje/projects/epigenomeroadmap
H3K4me3	HUES64_Cell_Line	E016-H3K4me3.fc.signal.bigwig	https://sites.google.com/site/anshulkundaje/projects/epigenomeroadmap
H3K9ac	HUES64_Cell_Line	E016-H3K9ac.fc.signal.bigwig	https://sites.google.com/site/anshulkundaje/projects/epigenomeroadmap
H3K9me3	HUES64_Cell_Line	E016-H3K9me3.fc.signal.bigwig	https://sites.google.com/site/anshulkundaje/projects/epigenomeroadmap
H3K27ac	HUES6_Cell_Line	E015-H3K27ac.fc.signal.bigwig	https://sites.google.com/site/anshulkundaje/projects/epigenomeroadmap
H3K27me3	HUES6_Cell_Line	E015-H3K27me3.fc.signal.bigwig	https://sites.google.com/site/anshulkundaje/projects/epigenomeroadmap
H3K36me3	HUES6_Cell_Line	E015-H3K36me3.fc.signal.bigwig	https://sites.google.com/site/anshulkundaje/projects/epigenomeroadmap
H3K4me1	HUES6_Cell_Line	E015-H3K4me1.fc.signal.bigwig	https://sites.google.com/site/anshulkundaje/projects/epigenomeroadmap
H3K4me3	HUES6_Cell_Line	E015-H3K4me3.fc.signal.bigwig	https://sites.google.com/site/anshulkundaje/projects/epigenomeroadmap
H3K9ac	HUES6_Cell_Line	E015-H3K9ac.fc.signal.bigwig	https://sites.google.com/site/anshulkundaje/projects/epigenomeroadmap
H3K9me3	HUES6_Cell_Line	E015-H3K9me3.fc.signal.bigwig	https://sites.google.com/site/anshulkundaje/projects/epigenomeroadmap
DnaseDgf	HUVEC	wgEncodeUwDgfHuvecRaw.bigWig	http://hgdownload.cse.ucsc.edu/goldenPath/hg19/encodeDCC/
DnaseSeq	HUVEC	wgEncodeUwDnaseHuvecRawRep1.bigWig	http://hgdownload.cse.ucsc.edu/goldenPath/hg19/encodeDCC/
FaireSeq	HUVEC	wgEncodeOpenChromFaireHuvecBaseOverlapSignal.bigWig	http://hgdownload.cse.ucsc.edu/goldenPath/hg19/encodeDCC/
CTCF	HUVEC	wgEncodeBroadHistoneHuvecCtcfStdAlnRep0.bam_VS_wgEncodeBroadHistoneHuvecControlStdAlnRep0.bam.fc.signal.bw	http://www.broadinstitute.org/~anshul/projects/encode/rawdata/signal/mar2012/pooledReps/bigwig/macs2signal/foldChange/
EZH2	HUVEC	wgEncodeBroadHistoneHuvecEzh239875AlnRep0.bam_VS_wgEncodeBroadHistoneHuvecControlStdAlnRep0.bam.fc.signal.bw	http://www.broadinstitute.org/~anshul/projects/encode/rawdata/signal/mar2012/pooledReps/bigwig/macs2signal/foldChange/
H2A.Z	HUVEC	E122-H2A.Z.fc.signal.bigwig	https://sites.google.com/site/anshulkundaje/projects/epigenomeroadmap
H3K27ac	HUVEC	E122-H3K27ac.fc.signal.bigwig	https://sites.google.com/site/anshulkundaje/projects/epigenomeroadmap
H3K27me3	HUVEC	E122-H3K27me3.fc.signal.bigwig	https://sites.google.com/site/anshulkundaje/projects/epigenomeroadmap
H3K36me3	HUVEC	E122-H3K36me3.fc.signal.bigwig	https://sites.google.com/site/anshulkundaje/projects/epigenomeroadmap
H3K4me1	HUVEC	E122-H3K4me1.fc.signal.bigwig	https://sites.google.com/site/anshulkundaje/projects/epigenomeroadmap
H3K4me2	HUVEC	E122-H3K4me2.fc.signal.bigwig	https://sites.google.com/site/anshulkundaje/projects/epigenomeroadmap
H3K4me3	HUVEC	E122-H3K4me3.fc.signal.bigwig	https://sites.google.com/site/anshulkundaje/projects/epigenomeroadmap
H3K79me2	HUVEC	E122-H3K79me2.fc.signal.bigwig	https://sites.google.com/site/anshulkundaje/projects/epigenomeroadmap
H3K9ac	HUVEC	E122-H3K9ac.fc.signal.bigwig	https://sites.google.com/site/anshulkundaje/projects/epigenomeroadmap
H3K9me1	HUVEC	E122-H3K9me1.fc.signal.bigwig	https://sites.google.com/site/anshulkundaje/projects/epigenomeroadmap
H3K9me3	HUVEC	E122-H3K9me3.fc.signal.bigwig	https://sites.google.com/site/anshulkundaje/projects/epigenomeroadmap
H4K20me1	HUVEC	E122-H4K20me1.fc.signal.bigwig	https://sites.google.com/site/anshulkundaje/projects/epigenomeroadmap
Pol2(b)	HUVEC	wgEncodeBroadHistoneHuvecPol2bStdAlnRep0.bam_VS_wgEncodeBroadHistoneHuvecControlStdAlnRep0.bam.fc.signal.bw	http://www.broadinstitute.org/~anshul/projects/encode/rawdata/signal/mar2012/pooledReps/bigwig/macs2signal/foldChange/
RepliSeq	HUVEC	wgEncodeUwRepliSeqHuvecG1bPctSignalRep1.bigWig	http://hgdownload.cse.ucsc.edu/goldenPath/hg19/encodeDCC/
FOS	HUVEC	wgEncodeSydhTfbsHuvecCfosUcdAlnRep0.bam_VS_wgEncodeSydhTfbsHuvecInputUcdAlnRep1.bam.fc.signal.bw	http://www.broadinstitute.org/~anshul/projects/encode/rawdata/signal/mar2012/pooledReps/bigwig/macs2signal/foldChange/
GATA2	HUVEC	wgEncodeSydhTfbsHuvecGata2UcdAlnRep0.bam_VS_wgEncodeSydhTfbsHuvecInputUcdAlnRep1.bam.fc.signal.bw	http://www.broadinstitute.org/~anshul/projects/encode/rawdata/signal/mar2012/pooledReps/bigwig/macs2signal/foldChange/
JUN	HUVEC	wgEncodeSydhTfbsHuvecCjunStdAlnRep0.bam_VS_wgEncodeSydhTfbsHuvecInputStdAlnRep0.bam.fc.signal.bw	http://www.broadinstitute.org/~anshul/projects/encode/rawdata/signal/mar2012/pooledReps/bigwig/macs2signal/foldChange/
MAX	HUVEC	wgEncodeSydhTfbsHuvecMaxStdAlnRep0.bam_VS_wgEncodeSydhTfbsHuvecInputStdAlnRep0.bam.fc.signal.bw	http://www.broadinstitute.org/~anshul/projects/encode/rawdata/signal/mar2012/pooledReps/bigwig/macs2signal/foldChange/
POLR2A	HUVEC	wgEncodeHaibTfbsHuvecPol24h8V0416101AlnRep0.bam_VS_wgEncodeHaibTfbsHuvecRxlchPcr1xAlnRep1.bam.fc.signal.bw	http://www.broadinstitute.org/~anshul/projects/encode/rawdata/signal/mar2012/pooledReps/bigwig/macs2signal/foldChange/
DnaseDgf	HVMF	wgEncodeUwDgfHvmfRaw.bigWig	http://hgdownload.cse.ucsc.edu/goldenPath/hg19/encodeDCC/
DnaseSeq	HVMF	wgEncodeUwDnaseHvmfRawRep1.bigWig	http://hgdownload.cse.ucsc.edu/goldenPath/hg19/encodeDCC/
H3K4me3	HVMF	wgEncodeUwHistoneHvmfH3k4me3StdAlnRep0.bam_VS_wgEncodeUwHistoneHvmfInputStdAlnRep1.bam.fc.signal.bw	http://www.broadinstitute.org/~anshul/projects/encode/rawdata/signal/mar2012/pooledReps/bigwig/macs2signal/foldChange/
CTCF	HVMF	wgEncodeUwTfbsHvmfCtcfStdAlnRep0.bam_VS_wgEncodeUwTfbsHvmfInputStdAlnRep1.bam.fc.signal.bw	http://www.broadinstitute.org/~anshul/projects/encode/rawdata/signal/mar2012/pooledReps/bigwig/macs2signal/foldChange/
DnaseSeq	HeLa-S3	wgEncodeUwDnaseHelas3RawRep1.bigWig	http://hgdownload.cse.ucsc.edu/goldenPath/hg19/encodeDCC/
FaireSeq	HeLa-S3	wgEncodeOpenChromFaireHelas3BaseOverlapSignal.bigWig	http://hgdownload.cse.ucsc.edu/goldenPath/hg19/encodeDCC/
CTCF	HeLa-S3	wgEncodeBroadHistoneHelas3CtcfStdAlnRep0.bam_VS_wgEncodeBroadHistoneHelas3ControlStdAlnRep0.bam.fc.signal.bw	http://www.broadinstitute.org/~anshul/projects/encode/rawdata/signal/mar2012/pooledReps/bigwig/macs2signal/foldChange/
EZH2	HeLa-S3	wgEncodeBroadHistoneHelas3Ezh239875AlnRep0.bam_VS_wgEncodeBroadHistoneHelas3ControlStdAlnRep0.bam.fc.signal.bw	http://www.broadinstitute.org/~anshul/projects/encode/rawdata/signal/mar2012/pooledReps/bigwig/macs2signal/foldChange/
H2A.Z	HeLa-S3	E117-H2A.Z.fc.signal.bigwig	https://sites.google.com/site/anshulkundaje/projects/epigenomeroadmap
H3K27ac	HeLa-S3	E117-H3K27ac.fc.signal.bigwig	https://sites.google.com/site/anshulkundaje/projects/epigenomeroadmap
H3K27me3	HeLa-S3	E117-H3K27me3.fc.signal.bigwig	https://sites.google.com/site/anshulkundaje/projects/epigenomeroadmap
H3K36me3	HeLa-S3	E117-H3K36me3.fc.signal.bigwig	https://sites.google.com/site/anshulkundaje/projects/epigenomeroadmap
H3K4me1	HeLa-S3	E117-H3K4me1.fc.signal.bigwig	https://sites.google.com/site/anshulkundaje/projects/epigenomeroadmap
H3K4me2	HeLa-S3	E117-H3K4me2.fc.signal.bigwig	https://sites.google.com/site/anshulkundaje/projects/epigenomeroadmap
H3K4me3	HeLa-S3	E117-H3K4me3.fc.signal.bigwig	https://sites.google.com/site/anshulkundaje/projects/epigenomeroadmap
H3K79me2	HeLa-S3	E117-H3K79me2.fc.signal.bigwig	https://sites.google.com/site/anshulkundaje/projects/epigenomeroadmap
H3K9ac	HeLa-S3	E117-H3K9ac.fc.signal.bigwig	https://sites.google.com/site/anshulkundaje/projects/epigenomeroadmap
H3K9me3	HeLa-S3	E117-H3K9me3.fc.signal.bigwig	https://sites.google.com/site/anshulkundaje/projects/epigenomeroadmap
H4K20me1	HeLa-S3	E117-H4K20me1.fc.signal.bigwig	https://sites.google.com/site/anshulkundaje/projects/epigenomeroadmap
Pol2(b)	HeLa-S3	wgEncodeBroadHistoneHelas3Pol2bStdAlnRep0.bam_VS_wgEncodeBroadHistoneHelas3ControlStdAlnRep0.bam.fc.signal.bw	http://www.broadinstitute.org/~anshul/projects/encode/rawdata/signal/mar2012/pooledReps/bigwig/macs2signal/foldChange/
RepliChip	HeLa-S3	wgEncodeFsuRepliChipHelas3WaveSignalRep1.bigWig	http://hgdownload.cse.ucsc.edu/goldenPath/hg19/encodeDCC/
RepliSeq	HeLa-S3	wgEncodeUwRepliSeqHelas3G1bPctSignalRep1.bigWig	http://hgdownload.cse.ucsc.edu/goldenPath/hg19/encodeDCC/
BDP1	HeLa-S3	wgEncodeSydhTfbsHelas3Bdp1StdAlnRep0.bam_VS_wgEncodeSydhTfbsHelas3InputStdAlnRep1.bam.fc.signal.bw	http://www.broadinstitute.org/~anshul/projects/encode/rawdata/signal/mar2012/pooledReps/bigwig/macs2signal/foldChange/
BRCA1	HeLa-S3	wgEncodeSydhTfbsHelas3Brca1a300IggrabAlnRep0.bam_VS_wgEncodeSydhTfbsHelas3InputIggrabAlnRep1.bam.fc.signal.bw	http://www.broadinstitute.org/~anshul/projects/encode/rawdata/signal/mar2012/pooledReps/bigwig/macs2signal/foldChange/
BRF1	HeLa-S3	wgEncodeSydhTfbsHelas3Brf1StdAlnRep0.bam_VS_wgEncodeSydhTfbsHelas3InputStdAlnRep1.bam.fc.signal.bw	http://www.broadinstitute.org/~anshul/projects/encode/rawdata/signal/mar2012/pooledReps/bigwig/macs2signal/foldChange/
BRF2	HeLa-S3	wgEncodeSydhTfbsHelas3Brf2StdAlnRep0.bam_VS_wgEncodeSydhTfbsHelas3InputStdAlnRep1.bam.fc.signal.bw	http://www.broadinstitute.org/~anshul/projects/encode/rawdata/signal/mar2012/pooledReps/bigwig/macs2signal/foldChange/
CEBPB	HeLa-S3	wgEncodeSydhTfbsHelas3CebpbIggrabAlnRep0.bam_VS_wgEncodeSydhTfbsHelas3InputIggrabAlnRep1.bam.fc.signal.bw	http://www.broadinstitute.org/~anshul/projects/encode/rawdata/signal/mar2012/pooledReps/bigwig/macs2signal/foldChange/
CHD2	HeLa-S3	wgEncodeSydhTfbsHelas3Chd2IggrabAlnRep0.bam_VS_wgEncodeSydhTfbsHelas3InputIggrabAlnRep1.bam.fc.signal.bw	http://www.broadinstitute.org/~anshul/projects/encode/rawdata/signal/mar2012/pooledReps/bigwig/macs2signal/foldChange/
E2F1	HeLa-S3	wgEncodeSydhTfbsHelas3Hae2f1StdAlnRep0.bam_VS_wgEncodeSydhTfbsHelas3InputStdAlnRep1.bam.fc.signal.bw	http://www.broadinstitute.org/~anshul/projects/encode/rawdata/signal/mar2012/pooledReps/bigwig/macs2signal/foldChange/
E2F6	HeLa-S3	wgEncodeSydhTfbsHelas3E2f6StdAlnRep0.bam_VS_wgEncodeSydhTfbsHelas3InputStdAlnRep1.bam.fc.signal.bw	http://www.broadinstitute.org/~anshul/projects/encode/rawdata/signal/mar2012/pooledReps/bigwig/macs2signal/foldChange/
ELK1	HeLa-S3	wgEncodeSydhTfbsHelas3Elk112771IggrabAlnRep0.bam_VS_wgEncodeSydhTfbsHelas3InputIggrabAlnRep1.bam.fc.signal.bw	http://www.broadinstitute.org/~anshul/projects/encode/rawdata/signal/mar2012/pooledReps/bigwig/macs2signal/foldChange/
ELK4	HeLa-S3	wgEncodeSydhTfbsHelas3Elk4UcdAlnRep0.bam_VS_wgEncodeSydhTfbsHelas3InputUcdAln.bam.fc.signal.bw	http://www.broadinstitute.org/~anshul/projects/encode/rawdata/signal/mar2012/pooledReps/bigwig/macs2signal/foldChange/
EP300	HeLa-S3	wgEncodeSydhTfbsHelas3P300sc584sc584IggrabAlnRep0.bam_VS_wgEncodeSydhTfbsHelas3InputIggrabAlnRep1.bam.fc.signal.bw	http://www.broadinstitute.org/~anshul/projects/encode/rawdata/signal/mar2012/pooledReps/bigwig/macs2signal/foldChange/
FAM48A	HeLa-S3	wgEncodeSydhTfbsHelas3Spt20StdAlnRep0.bam_VS_wgEncodeSydhTfbsHelas3InputStdAlnRep1.bam.fc.signal.bw	http://www.broadinstitute.org/~anshul/projects/encode/rawdata/signal/mar2012/pooledReps/bigwig/macs2signal/foldChange/
FOS	HeLa-S3	wgEncodeSydhTfbsHelas3CfosStdAlnRep0.bam_VS_wgEncodeSydhTfbsHelas3InputStdAlnRep1.bam.fc.signal.bw	http://www.broadinstitute.org/~anshul/projects/encode/rawdata/signal/mar2012/pooledReps/bigwig/macs2signal/foldChange/
GABPB1	HeLa-S3	wgEncodeHaibTfbsHelas3GabpPcr1xAlnRep0.bam_VS_wgEncodeHaibTfbsHelas3RxlchPcr1xAlnRep1.bam.fc.signal.bw	http://www.broadinstitute.org/~anshul/projects/encode/rawdata/signal/mar2012/pooledReps/bigwig/macs2signal/foldChange/
GTF2B	HeLa-S3	wgEncodeSydhTfbsHelas3Tf3c110StdAlnRep0.bam_VS_wgEncodeSydhTfbsHelas3InputStdAlnRep1.bam.fc.signal.bw	http://www.broadinstitute.org/~anshul/projects/encode/rawdata/signal/mar2012/pooledReps/bigwig/macs2signal/foldChange/
GTF2F1	HeLa-S3	wgEncodeSydhTfbsHelas3Gtf2f1ab28179IggrabAlnRep0.bam_VS_wgEncodeSydhTfbsHelas3InputIggrabAlnRep1.bam.fc.signal.bw	http://www.broadinstitute.org/~anshul/projects/encode/rawdata/signal/mar2012/pooledReps/bigwig/macs2signal/foldChange/
IRF3	HeLa-S3	wgEncodeSydhTfbsHelas3Irf3IggrabAlnRep0.bam_VS_wgEncodeSydhTfbsHelas3InputIggrabAlnRep1.bam.fc.signal.bw	http://www.broadinstitute.org/~anshul/projects/encode/rawdata/signal/mar2012/pooledReps/bigwig/macs2signal/foldChange/
JUN	HeLa-S3	wgEncodeSydhTfbsHelas3CjunIggrabAlnRep0.bam_VS_wgEncodeSydhTfbsHelas3InputIggrabAlnRep1.bam.fc.signal.bw	http://www.broadinstitute.org/~anshul/projects/encode/rawdata/signal/mar2012/pooledReps/bigwig/macs2signal/foldChange/
JUND	HeLa-S3	wgEncodeSydhTfbsHelas3JundIggrabAlnRep0.bam_VS_wgEncodeSydhTfbsHelas3InputIggrabAlnRep1.bam.fc.signal.bw	http://www.broadinstitute.org/~anshul/projects/encode/rawdata/signal/mar2012/pooledReps/bigwig/macs2signal/foldChange/
KAT2A	HeLa-S3	wgEncodeSydhTfbsHelas3Gcn5StdAlnRep0.bam_VS_wgEncodeSydhTfbsHelas3InputStdAlnRep1.bam.fc.signal.bw	http://www.broadinstitute.org/~anshul/projects/encode/rawdata/signal/mar2012/pooledReps/bigwig/macs2signal/foldChange/
MAFK	HeLa-S3	wgEncodeSydhTfbsHelas3MafkIggrabAlnRep0.bam_VS_wgEncodeSydhTfbsHelas3InputIggrabAlnRep1.bam.fc.signal.bw	http://www.broadinstitute.org/~anshul/projects/encode/rawdata/signal/mar2012/pooledReps/bigwig/macs2signal/foldChange/
MAX	HeLa-S3	wgEncodeSydhTfbsHelas3MaxIggrabAlnRep0.bam_VS_wgEncodeSydhTfbsHelas3InputIggrabAlnRep1.bam.fc.signal.bw	http://www.broadinstitute.org/~anshul/projects/encode/rawdata/signal/mar2012/pooledReps/bigwig/macs2signal/foldChange/
MAZ	HeLa-S3	wgEncodeSydhTfbsHelas3Mazab85725IggrabAlnRep0.bam_VS_wgEncodeSydhTfbsHelas3InputIggrabAlnRep1.bam.fc.signal.bw	http://www.broadinstitute.org/~anshul/projects/encode/rawdata/signal/mar2012/pooledReps/bigwig/macs2signal/foldChange/
MXI1	HeLa-S3	wgEncodeSydhTfbsHelas3Mxi1af4185IggrabAlnRep0.bam_VS_wgEncodeSydhTfbsHelas3InputIggrabAlnRep1.bam.fc.signal.bw	http://www.broadinstitute.org/~anshul/projects/encode/rawdata/signal/mar2012/pooledReps/bigwig/macs2signal/foldChange/
MYC	HeLa-S3	wgEncodeSydhTfbsHelas3CmycStdAlnRep0.bam_VS_wgEncodeSydhTfbsHelas3InputStdAlnRep1.bam.fc.signal.bw	http://www.broadinstitute.org/~anshul/projects/encode/rawdata/signal/mar2012/pooledReps/bigwig/macs2signal/foldChange/
NFYA	HeLa-S3	wgEncodeSydhTfbsHelas3NfyaIggrabAlnRep0.bam_VS_wgEncodeSydhTfbsHelas3InputIggrabAlnRep1.bam.fc.signal.bw	http://www.broadinstitute.org/~anshul/projects/encode/rawdata/signal/mar2012/pooledReps/bigwig/macs2signal/foldChange/
NFYB	HeLa-S3	wgEncodeSydhTfbsHelas3NfybIggrabAlnRep0.bam_VS_wgEncodeSydhTfbsHelas3InputIggrabAlnRep1.bam.fc.signal.bw	http://www.broadinstitute.org/~anshul/projects/encode/rawdata/signal/mar2012/pooledReps/bigwig/macs2signal/foldChange/
NR2C2	HeLa-S3	wgEncodeSydhTfbsHelas3Tr4StdAlnRep0.bam_VS_wgEncodeSydhTfbsHelas3InputStdAlnRep1.bam.fc.signal.bw	http://www.broadinstitute.org/~anshul/projects/encode/rawdata/signal/mar2012/pooledReps/bigwig/macs2signal/foldChange/
NRF1	HeLa-S3	wgEncodeSydhTfbsHelas3Nrf1IggmusAlnRep0.bam_VS_wgEncodeSydhTfbsHelas3InputIggmusAlnRep0.bam.fc.signal.bw	http://www.broadinstitute.org/~anshul/projects/encode/rawdata/signal/mar2012/pooledReps/bigwig/macs2signal/foldChange/
POLR2A	HeLa-S3	wgEncodeHaibTfbsHelas3Pol2Pcr1xAlnRep0.bam_VS_wgEncodeHaibTfbsHelas3RxlchPcr1xAlnRep1.bam.fc.signal.bw	http://www.broadinstitute.org/~anshul/projects/encode/rawdata/signal/mar2012/pooledReps/bigwig/macs2signal/foldChange/
POLR3A	HeLa-S3	wgEncodeSydhTfbsHelas3Rpc155StdAlnRep0.bam_VS_wgEncodeSydhTfbsHelas3InputStdAlnRep1.bam.fc.signal.bw	http://www.broadinstitute.org/~anshul/projects/encode/rawdata/signal/mar2012/pooledReps/bigwig/macs2signal/foldChange/
PRDM1	HeLa-S3	wgEncodeSydhTfbsHelas3Prdm19115IggrabAlnRep0.bam_VS_wgEncodeSydhTfbsHelas3InputIggrabAlnRep1.bam.fc.signal.bw	http://www.broadinstitute.org/~anshul/projects/encode/rawdata/signal/mar2012/pooledReps/bigwig/macs2signal/foldChange/
RAD21	HeLa-S3	wgEncodeSydhTfbsHelas3Rad21IggrabAlnRep0.bam_VS_wgEncodeSydhTfbsHelas3InputIggrabAlnRep1.bam.fc.signal.bw	http://www.broadinstitute.org/~anshul/projects/encode/rawdata/signal/mar2012/pooledReps/bigwig/macs2signal/foldChange/
REST	HeLa-S3	wgEncodeHaibTfbsHelas3NrsfPcr1xAlnRep0.bam_VS_wgEncodeHaibTfbsHelas3RxlchPcr1xAlnRep1.bam.fc.signal.bw	http://www.broadinstitute.org/~anshul/projects/encode/rawdata/signal/mar2012/pooledReps/bigwig/macs2signal/foldChange/
RFX5	HeLa-S3	wgEncodeSydhTfbsHelas3Rfx5200401194IggrabAlnRep0.bam_VS_wgEncodeSydhTfbsHelas3InputIggrabAlnRep1.bam.fc.signal.bw	http://www.broadinstitute.org/~anshul/projects/encode/rawdata/signal/mar2012/pooledReps/bigwig/macs2signal/foldChange/
SMARCA4	HeLa-S3	wgEncodeSydhTfbsHelas3Brg1IggmusAlnRep0.bam_VS_wgEncodeSydhTfbsHelas3InputIggmusAlnRep0.bam.fc.signal.bw	http://www.broadinstitute.org/~anshul/projects/encode/rawdata/signal/mar2012/pooledReps/bigwig/macs2signal/foldChange/
SMARCB1	HeLa-S3	wgEncodeSydhTfbsHelas3Ini1IggmusAlnRep0.bam_VS_wgEncodeSydhTfbsHelas3InputIggmusAlnRep0.bam.fc.signal.bw	http://www.broadinstitute.org/~anshul/projects/encode/rawdata/signal/mar2012/pooledReps/bigwig/macs2signal/foldChange/
SMARCC1	HeLa-S3	wgEncodeSydhTfbsHelas3Baf155IggmusAlnRep0.bam_VS_wgEncodeSydhTfbsHelas3InputIggmusAlnRep0.bam.fc.signal.bw	http://www.broadinstitute.org/~anshul/projects/encode/rawdata/signal/mar2012/pooledReps/bigwig/macs2signal/foldChange/
SMARCC2	HeLa-S3	wgEncodeSydhTfbsHelas3Baf170IggmusAlnRep0.bam_VS_wgEncodeSydhTfbsHelas3InputIggmusAlnRep0.bam.fc.signal.bw	http://www.broadinstitute.org/~anshul/projects/encode/rawdata/signal/mar2012/pooledReps/bigwig/macs2signal/foldChange/
SMC3	HeLa-S3	wgEncodeSydhTfbsHelas3Smc3ab9263IggrabAlnRep0.bam_VS_wgEncodeSydhTfbsHelas3InputIggrabAlnRep1.bam.fc.signal.bw	http://www.broadinstitute.org/~anshul/projects/encode/rawdata/signal/mar2012/pooledReps/bigwig/macs2signal/foldChange/
STAT1	HeLa-S3	wgEncodeSydhTfbsHelas3Stat1Ifng30StdAlnRep0.bam_VS_wgEncodeSydhTfbsHelas3InputIfng30StdAlnRep1.bam.fc.signal.bw	http://www.broadinstitute.org/~anshul/projects/encode/rawdata/signal/mar2012/pooledReps/bigwig/macs2signal/foldChange/
STAT3	HeLa-S3	wgEncodeSydhTfbsHelas3Stat3IggrabAlnRep0.bam_VS_wgEncodeSydhTfbsHelas3InputIggrabAlnRep1.bam.fc.signal.bw	http://www.broadinstitute.org/~anshul/projects/encode/rawdata/signal/mar2012/pooledReps/bigwig/macs2signal/foldChange/
TAF1	HeLa-S3	wgEncodeHaibTfbsHelas3Taf1Pcr1xAlnRep0.bam_VS_wgEncodeHaibTfbsHelas3RxlchPcr1xAlnRep1.bam.fc.signal.bw	http://www.broadinstitute.org/~anshul/projects/encode/rawdata/signal/mar2012/pooledReps/bigwig/macs2signal/foldChange/
TBP	HeLa-S3	wgEncodeSydhTfbsHelas3TbpIggrabAlnRep0.bam_VS_wgEncodeSydhTfbsHelas3InputIggrabAlnRep1.bam.fc.signal.bw	http://www.broadinstitute.org/~anshul/projects/encode/rawdata/signal/mar2012/pooledReps/bigwig/macs2signal/foldChange/
TCF7L2	HeLa-S3	wgEncodeSydhTfbsHelas3Tcf7l2c9b92565UcdAlnRep0.bam_VS_wgEncodeSydhTfbsHelas3InputUcdAln.bam.fc.signal.bw	http://www.broadinstitute.org/~anshul/projects/encode/rawdata/signal/mar2012/pooledReps/bigwig/macs2signal/foldChange/
TFAP2A	HeLa-S3	wgEncodeSydhTfbsHelas3Ap2alphaStdAlnRep0.bam_VS_wgEncodeSydhTfbsHelas3InputStdAlnRep1.bam.fc.signal.bw	http://www.broadinstitute.org/~anshul/projects/encode/rawdata/signal/mar2012/pooledReps/bigwig/macs2signal/foldChange/
TFAP2C	HeLa-S3	wgEncodeSydhTfbsHelas3Ap2gammaStdAlnRep0.bam_VS_wgEncodeSydhTfbsHelas3InputStdAlnRep1.bam.fc.signal.bw	http://www.broadinstitute.org/~anshul/projects/encode/rawdata/signal/mar2012/pooledReps/bigwig/macs2signal/foldChange/
USF2	HeLa-S3	wgEncodeSydhTfbsHelas3Usf2IggmusAlnRep0.bam_VS_wgEncodeSydhTfbsHelas3InputIggmusAlnRep0.bam.fc.signal.bw	http://www.broadinstitute.org/~anshul/projects/encode/rawdata/signal/mar2012/pooledReps/bigwig/macs2signal/foldChange/
ZKSCAN1	HeLa-S3	wgEncodeSydhTfbsHelas3Zkscan1hpa006672IggrabAlnRep0.bam_VS_wgEncodeSydhTfbsHelas3InputIggrabAlnRep1.bam.fc.signal.bw	http://www.broadinstitute.org/~anshul/projects/encode/rawdata/signal/mar2012/pooledReps/bigwig/macs2signal/foldChange/
ZNF143	HeLa-S3	wgEncodeSydhTfbsHelas3Znf143IggrabAlnRep0.bam_VS_wgEncodeSydhTfbsHelas3InputIggrabAlnRep1.bam.fc.signal.bw	http://www.broadinstitute.org/~anshul/projects/encode/rawdata/signal/mar2012/pooledReps/bigwig/macs2signal/foldChange/
ZNF274	HeLa-S3	wgEncodeSydhTfbsHelas3Znf274UcdAlnRep0.bam_VS_wgEncodeSydhTfbsHelas3InputUcdAln.bam.fc.signal.bw	http://www.broadinstitute.org/~anshul/projects/encode/rawdata/signal/mar2012/pooledReps/bigwig/macs2signal/foldChange/
ZZZ3	HeLa-S3	wgEncodeSydhTfbsHelas3Zzz3StdAlnRep0.bam_VS_wgEncodeSydhTfbsHelas3InputStdAlnRep1.bam.fc.signal.bw	http://www.broadinstitute.org/~anshul/projects/encode/rawdata/signal/mar2012/pooledReps/bigwig/macs2signal/foldChange/
DnaseSeq	Heart_OC	wgEncodeOpenChromDnaseHeartocBaseOverlapSignal.bigWig	http://hgdownload.cse.ucsc.edu/goldenPath/hg19/encodeDCC/
DnaseDgf	HepG2	wgEncodeUwDgfHepg2Raw.bigWig	http://hgdownload.cse.ucsc.edu/goldenPath/hg19/encodeDCC/
DnaseSeq	HepG2	wgEncodeUwDnaseHepg2RawRep1.bigWig	http://hgdownload.cse.ucsc.edu/goldenPath/hg19/encodeDCC/
FaireSeq	HepG2	wgEncodeOpenChromFaireHepg2BaseOverlapSignal.bigWig	http://hgdownload.cse.ucsc.edu/goldenPath/hg19/encodeDCC/
CTCF	HepG2	wgEncodeBroadHistoneHepg2CtcfStdAlnRep0.bam_VS_wgEncodeBroadHistoneHepg2ControlStdAlnRep0.bam.fc.signal.bw	http://www.broadinstitute.org/~anshul/projects/encode/rawdata/signal/mar2012/pooledReps/bigwig/macs2signal/foldChange/
EZH2	HepG2	wgEncodeBroadHistoneHepg2Ezh239875AlnRep0.bam_VS_wgEncodeBroadHistoneHepg2ControlStdAlnRep0.bam.fc.signal.bw	http://www.broadinstitute.org/~anshul/projects/encode/rawdata/signal/mar2012/pooledReps/bigwig/macs2signal/foldChange/
H2A.Z	HepG2	E118-H2A.Z.fc.signal.bigwig	https://sites.google.com/site/anshulkundaje/projects/epigenomeroadmap
H3K27ac	HepG2	E118-H3K27ac.fc.signal.bigwig	https://sites.google.com/site/anshulkundaje/projects/epigenomeroadmap
H3K27me3	HepG2	E118-H3K27me3.fc.signal.bigwig	https://sites.google.com/site/anshulkundaje/projects/epigenomeroadmap
H3K36me3	HepG2	E118-H3K36me3.fc.signal.bigwig	https://sites.google.com/site/anshulkundaje/projects/epigenomeroadmap
H3K4me1	HepG2	E118-H3K4me1.fc.signal.bigwig	https://sites.google.com/site/anshulkundaje/projects/epigenomeroadmap
H3K4me2	HepG2	E118-H3K4me2.fc.signal.bigwig	https://sites.google.com/site/anshulkundaje/projects/epigenomeroadmap
H3K4me3	HepG2	E118-H3K4me3.fc.signal.bigwig	https://sites.google.com/site/anshulkundaje/projects/epigenomeroadmap
H3K79me2	HepG2	E118-H3K79me2.fc.signal.bigwig	https://sites.google.com/site/anshulkundaje/projects/epigenomeroadmap
H3K9ac	HepG2	E118-H3K9ac.fc.signal.bigwig	https://sites.google.com/site/anshulkundaje/projects/epigenomeroadmap
H3K9me3	HepG2	E118-H3K9me3.fc.signal.bigwig	https://sites.google.com/site/anshulkundaje/projects/epigenomeroadmap
H4K20me1	HepG2	E118-H4K20me1.fc.signal.bigwig	https://sites.google.com/site/anshulkundaje/projects/epigenomeroadmap
RepliSeq	HepG2	wgEncodeUwRepliSeqHepg2G1bPctSignalRep1.bigWig	http://hgdownload.cse.ucsc.edu/goldenPath/hg19/encodeDCC/
ARID3A	HepG2	wgEncodeSydhTfbsHepg2Arid3anb100279IggrabAlnRep0.bam_VS_wgEncodeSydhTfbsHepg2InputIggrabAln.bam.fc.signal.bw	http://www.broadinstitute.org/~anshul/projects/encode/rawdata/signal/mar2012/pooledReps/bigwig/macs2signal/foldChange/
ATF3	HepG2	wgEncodeHaibTfbsHepg2Atf3V0416101AlnRep0.bam_VS_wgEncodeHaibTfbsHepg2RxlchPcr1xAlnRep0.bam.fc.signal.bw	http://www.broadinstitute.org/~anshul/projects/encode/rawdata/signal/mar2012/pooledReps/bigwig/macs2signal/foldChange/
BHLHE40	HepG2	wgEncodeHaibTfbsHepg2Bhlhe40V0416101AlnRep0.bam_VS_wgEncodeHaibTfbsHepg2RxlchPcr1xAlnRep0.bam.fc.signal.bw	http://www.broadinstitute.org/~anshul/projects/encode/rawdata/signal/mar2012/pooledReps/bigwig/macs2signal/foldChange/
BRCA1	HepG2	wgEncodeSydhTfbsHepg2Brca1a300IggrabAlnRep0.bam_VS_wgEncodeSydhTfbsHepg2InputIggrabAln.bam.fc.signal.bw	http://www.broadinstitute.org/~anshul/projects/encode/rawdata/signal/mar2012/pooledReps/bigwig/macs2signal/foldChange/
CEBPB	HepG2	wgEncodeHaibTfbsHepg2Cebpbsc150V0416101AlnRep0.bam_VS_wgEncodeHaibTfbsHepg2RxlchPcr1xAlnRep0.bam.fc.signal.bw	http://www.broadinstitute.org/~anshul/projects/encode/rawdata/signal/mar2012/pooledReps/bigwig/macs2signal/foldChange/
CEBPD	HepG2	wgEncodeHaibTfbsHepg2Cebpdsc636V0416101AlnRep0.bam_VS_wgEncodeHaibTfbsHepg2RxlchPcr1xAlnRep0.bam.fc.signal.bw	http://www.broadinstitute.org/~anshul/projects/encode/rawdata/signal/mar2012/pooledReps/bigwig/macs2signal/foldChange/
CEBPZ	HepG2	wgEncodeSydhTfbsHepg2CebpzIggrabAlnRep0.bam_VS_wgEncodeSydhTfbsHepg2InputIggrabAln.bam.fc.signal.bw	http://www.broadinstitute.org/~anshul/projects/encode/rawdata/signal/mar2012/pooledReps/bigwig/macs2signal/foldChange/
CHD2	HepG2	wgEncodeSydhTfbsHepg2Chd2ab68301IggrabAlnRep0.bam_VS_wgEncodeSydhTfbsHepg2InputIggrabAln.bam.fc.signal.bw	http://www.broadinstitute.org/~anshul/projects/encode/rawdata/signal/mar2012/pooledReps/bigwig/macs2signal/foldChange/
ELF1	HepG2	wgEncodeHaibTfbsHepg2Elf1sc631V0416101AlnRep0.bam_VS_wgEncodeHaibTfbsHepg2RxlchPcr1xAlnRep0.bam.fc.signal.bw	http://www.broadinstitute.org/~anshul/projects/encode/rawdata/signal/mar2012/pooledReps/bigwig/macs2signal/foldChange/
EP300	HepG2	wgEncodeHaibTfbsHepg2P300V0416101AlnRep0.bam_VS_wgEncodeHaibTfbsHepg2RxlchPcr1xAlnRep0.bam.fc.signal.bw	http://www.broadinstitute.org/~anshul/projects/encode/rawdata/signal/mar2012/pooledReps/bigwig/macs2signal/foldChange/
ESRRA	HepG2	wgEncodeSydhTfbsHepg2ErraForsklnStdAlnRep0.bam_VS_wgEncodeSydhTfbsHepg2InputForsklnStdAlnRep0.bam.fc.signal.bw	http://www.broadinstitute.org/~anshul/projects/encode/rawdata/signal/mar2012/pooledReps/bigwig/macs2signal/foldChange/
FOSL2	HepG2	wgEncodeHaibTfbsHepg2Fosl2V0416101AlnRep0.bam_VS_wgEncodeHaibTfbsHepg2RxlchPcr1xAlnRep0.bam.fc.signal.bw	http://www.broadinstitute.org/~anshul/projects/encode/rawdata/signal/mar2012/pooledReps/bigwig/macs2signal/foldChange/
FOXA1	HepG2	wgEncodeHaibTfbsHepg2Foxa1sc101058V0416101AlnRep0.bam_VS_wgEncodeHaibTfbsHepg2RxlchPcr1xAlnRep0.bam.fc.signal.bw	http://www.broadinstitute.org/~anshul/projects/encode/rawdata/signal/mar2012/pooledReps/bigwig/macs2signal/foldChange/
FOXA2	HepG2	wgEncodeHaibTfbsHepg2Foxa2sc6554V0416101AlnRep0.bam_VS_wgEncodeHaibTfbsHepg2RxlchPcr1xAlnRep0.bam.fc.signal.bw	http://www.broadinstitute.org/~anshul/projects/encode/rawdata/signal/mar2012/pooledReps/bigwig/macs2signal/foldChange/
GABPB1	HepG2	wgEncodeHaibTfbsHepg2GabpPcr2xAlnRep0.bam_VS_wgEncodeHaibTfbsHepg2RxlchPcr1xAlnRep0.bam.fc.signal.bw	http://www.broadinstitute.org/~anshul/projects/encode/rawdata/signal/mar2012/pooledReps/bigwig/macs2signal/foldChange/
HDAC2	HepG2	wgEncodeHaibTfbsHepg2Hdac2sc6296V0416101AlnRep0.bam_VS_wgEncodeHaibTfbsHepg2RxlchPcr1xAlnRep0.bam.fc.signal.bw	http://www.broadinstitute.org/~anshul/projects/encode/rawdata/signal/mar2012/pooledReps/bigwig/macs2signal/foldChange/
HNF4A	HepG2	wgEncodeHaibTfbsHepg2Hnf4asc8987V0416101AlnRep0.bam_VS_wgEncodeHaibTfbsHepg2RxlchPcr1xAlnRep0.bam.fc.signal.bw	http://www.broadinstitute.org/~anshul/projects/encode/rawdata/signal/mar2012/pooledReps/bigwig/macs2signal/foldChange/
HNF4G	HepG2	wgEncodeHaibTfbsHepg2Hnf4gsc6558V0416101AlnRep0.bam_VS_wgEncodeHaibTfbsHepg2RxlchPcr1xAlnRep0.bam.fc.signal.bw	http://www.broadinstitute.org/~anshul/projects/encode/rawdata/signal/mar2012/pooledReps/bigwig/macs2signal/foldChange/
HSF1	HepG2	wgEncodeSydhTfbsHepg2Hsf1ForsklnStdAlnRep0.bam_VS_wgEncodeSydhTfbsHepg2InputForsklnStdAlnRep0.bam.fc.signal.bw	http://www.broadinstitute.org/~anshul/projects/encode/rawdata/signal/mar2012/pooledReps/bigwig/macs2signal/foldChange/
IRF3	HepG2	wgEncodeSydhTfbsHepg2Irf3IggrabAlnRep0.bam_VS_wgEncodeSydhTfbsHepg2InputIggrabAln.bam.fc.signal.bw	http://www.broadinstitute.org/~anshul/projects/encode/rawdata/signal/mar2012/pooledReps/bigwig/macs2signal/foldChange/
JUN	HepG2	wgEncodeSydhTfbsHepg2CjunIggrabAlnRep0.bam_VS_wgEncodeSydhTfbsHepg2InputIggrabAln.bam.fc.signal.bw	http://www.broadinstitute.org/~anshul/projects/encode/rawdata/signal/mar2012/pooledReps/bigwig/macs2signal/foldChange/
JUND	HepG2	wgEncodeHaibTfbsHepg2JundPcr1xAlnRep0.bam_VS_wgEncodeHaibTfbsHepg2RxlchPcr1xAlnRep0.bam.fc.signal.bw	http://www.broadinstitute.org/~anshul/projects/encode/rawdata/signal/mar2012/pooledReps/bigwig/macs2signal/foldChange/
MAFF	HepG2	wgEncodeSydhTfbsHepg2Maffm8194IggrabAlnRep0.bam_VS_wgEncodeSydhTfbsHepg2InputIggrabAln.bam.fc.signal.bw	http://www.broadinstitute.org/~anshul/projects/encode/rawdata/signal/mar2012/pooledReps/bigwig/macs2signal/foldChange/
MAFK	HepG2	wgEncodeSydhTfbsHepg2Mafkab50322IggrabAlnRep0.bam_VS_wgEncodeSydhTfbsHepg2InputIggrabAln.bam.fc.signal.bw	http://www.broadinstitute.org/~anshul/projects/encode/rawdata/signal/mar2012/pooledReps/bigwig/macs2signal/foldChange/
MAX	HepG2	wgEncodeSydhTfbsHepg2MaxIggrabAlnRep0.bam_VS_wgEncodeSydhTfbsHepg2InputIggrabAln.bam.fc.signal.bw	http://www.broadinstitute.org/~anshul/projects/encode/rawdata/signal/mar2012/pooledReps/bigwig/macs2signal/foldChange/
MAZ	HepG2	wgEncodeSydhTfbsHepg2Mazab85725IggrabAlnRep0.bam_VS_wgEncodeSydhTfbsHepg2InputIggrabAln.bam.fc.signal.bw	http://www.broadinstitute.org/~anshul/projects/encode/rawdata/signal/mar2012/pooledReps/bigwig/macs2signal/foldChange/
MBD4	HepG2	wgEncodeHaibTfbsHepg2Mbd4sc271530V0422111AlnRep0.bam_VS_wgEncodeHaibTfbsHepg2RxlchPcr1xAlnRep0.bam.fc.signal.bw	http://www.broadinstitute.org/~anshul/projects/encode/rawdata/signal/mar2012/pooledReps/bigwig/macs2signal/foldChange/
MXI1	HepG2	wgEncodeSydhTfbsHepg2Mxi1StdAlnRep0.bam_VS_wgEncodeSydhTfbsHepg2InputIggrabAln.bam.fc.signal.bw	http://www.broadinstitute.org/~anshul/projects/encode/rawdata/signal/mar2012/pooledReps/bigwig/macs2signal/foldChange/
MYBL2	HepG2	wgEncodeHaibTfbsHepg2Mybl2sc81192V0422111AlnRep0.bam_VS_wgEncodeHaibTfbsHepg2RxlchPcr1xAlnRep0.bam.fc.signal.bw	http://www.broadinstitute.org/~anshul/projects/encode/rawdata/signal/mar2012/pooledReps/bigwig/macs2signal/foldChange/
NFIC	HepG2	wgEncodeHaibTfbsHepg2Nficsc81335V0422111AlnRep0.bam_VS_wgEncodeHaibTfbsHepg2RxlchPcr1xAlnRep0.bam.fc.signal.bw	http://www.broadinstitute.org/~anshul/projects/encode/rawdata/signal/mar2012/pooledReps/bigwig/macs2signal/foldChange/
NR2C2	HepG2	wgEncodeSydhTfbsHepg2Tr4UcdAlnRep0.bam_VS_wgEncodeSydhTfbsHepg2InputUcdAlnRep1.bam.fc.signal.bw	http://www.broadinstitute.org/~anshul/projects/encode/rawdata/signal/mar2012/pooledReps/bigwig/macs2signal/foldChange/
NR3C1	HepG2	wgEncodeSydhTfbsHepg2Grp20ForsklnStdAlnRep0.bam_VS_wgEncodeSydhTfbsHepg2InputForsklnStdAlnRep0.bam.fc.signal.bw	http://www.broadinstitute.org/~anshul/projects/encode/rawdata/signal/mar2012/pooledReps/bigwig/macs2signal/foldChange/
NRF1	HepG2	wgEncodeSydhTfbsHepg2Nrf1IggrabAlnRep0.bam_VS_wgEncodeSydhTfbsHepg2InputIggrabAln.bam.fc.signal.bw	http://www.broadinstitute.org/~anshul/projects/encode/rawdata/signal/mar2012/pooledReps/bigwig/macs2signal/foldChange/
POLR2A	HepG2	wgEncodeHaibTfbsHepg2Pol24h8V0416102AlnRep0.bam_VS_wgEncodeHaibTfbsHepg2RxlchPcr1xAlnRep0.bam.fc.signal.bw	http://www.broadinstitute.org/~anshul/projects/encode/rawdata/signal/mar2012/pooledReps/bigwig/macs2signal/foldChange/
PPARGC1A	HepG2	wgEncodeSydhTfbsHepg2Pgc1aForsklnStdAlnRep0.bam_VS_wgEncodeSydhTfbsHepg2InputForsklnStdAlnRep0.bam.fc.signal.bw	http://www.broadinstitute.org/~anshul/projects/encode/rawdata/signal/mar2012/pooledReps/bigwig/macs2signal/foldChange/
RAD21	HepG2	wgEncodeHaibTfbsHepg2Rad21V0416101AlnRep0.bam_VS_wgEncodeHaibTfbsHepg2RxlchPcr1xAlnRep0.bam.fc.signal.bw	http://www.broadinstitute.org/~anshul/projects/encode/rawdata/signal/mar2012/pooledReps/bigwig/macs2signal/foldChange/
RCOR1	HepG2	wgEncodeSydhTfbsHepg2Corestsc30189IggrabAlnRep0.bam_VS_wgEncodeSydhTfbsHepg2InputIggrabAln.bam.fc.signal.bw	http://www.broadinstitute.org/~anshul/projects/encode/rawdata/signal/mar2012/pooledReps/bigwig/macs2signal/foldChange/
REST	HepG2	wgEncodeHaibTfbsHepg2NrsfPcr2xAlnRep0.bam_VS_wgEncodeHaibTfbsHepg2RxlchPcr1xAlnRep0.bam.fc.signal.bw	http://www.broadinstitute.org/~anshul/projects/encode/rawdata/signal/mar2012/pooledReps/bigwig/macs2signal/foldChange/
RFX5	HepG2	wgEncodeSydhTfbsHepg2Rfx5200401194IggrabAlnRep0.bam_VS_wgEncodeSydhTfbsHepg2InputIggrabAln.bam.fc.signal.bw	http://www.broadinstitute.org/~anshul/projects/encode/rawdata/signal/mar2012/pooledReps/bigwig/macs2signal/foldChange/
RXRA	HepG2	wgEncodeHaibTfbsHepg2RxraPcr1xAlnRep0.bam_VS_wgEncodeHaibTfbsHepg2RxlchPcr1xAlnRep0.bam.fc.signal.bw	http://www.broadinstitute.org/~anshul/projects/encode/rawdata/signal/mar2012/pooledReps/bigwig/macs2signal/foldChange/
SIN3A	HepG2	wgEncodeHaibTfbsHepg2Sin3ak20Pcr1xAlnRep0.bam_VS_wgEncodeHaibTfbsHepg2RxlchPcr1xAlnRep0.bam.fc.signal.bw	http://www.broadinstitute.org/~anshul/projects/encode/rawdata/signal/mar2012/pooledReps/bigwig/macs2signal/foldChange/
SMC3	HepG2	wgEncodeSydhTfbsHepg2Smc3ab9263IggrabAlnRep0.bam_VS_wgEncodeSydhTfbsHepg2InputIggrabAln.bam.fc.signal.bw	http://www.broadinstitute.org/~anshul/projects/encode/rawdata/signal/mar2012/pooledReps/bigwig/macs2signal/foldChange/
SP1	HepG2	wgEncodeHaibTfbsHepg2Sp1Pcr1xAlnRep0.bam_VS_wgEncodeHaibTfbsHepg2RxlchPcr1xAlnRep0.bam.fc.signal.bw	http://www.broadinstitute.org/~anshul/projects/encode/rawdata/signal/mar2012/pooledReps/bigwig/macs2signal/foldChange/
SP2	HepG2	wgEncodeHaibTfbsHepg2Sp2V0422111AlnRep0.bam_VS_wgEncodeHaibTfbsHepg2RxlchPcr1xAlnRep0.bam.fc.signal.bw	http://www.broadinstitute.org/~anshul/projects/encode/rawdata/signal/mar2012/pooledReps/bigwig/macs2signal/foldChange/
SREBF1	HepG2	wgEncodeSydhTfbsHepg2Srebp1InslnStdAlnRep0.bam_VS_wgEncodeSydhTfbsHepg2InputInslnStdAlnRep0.bam.fc.signal.bw	http://www.broadinstitute.org/~anshul/projects/encode/rawdata/signal/mar2012/pooledReps/bigwig/macs2signal/foldChange/
SREBF2	HepG2	wgEncodeSydhTfbsHepg2Srebp2PravastStdAlnRep0.bam_VS_wgEncodeSydhTfbsHepg2InputPravastStdAlnRep0.bam.fc.signal.bw	http://www.broadinstitute.org/~anshul/projects/encode/rawdata/signal/mar2012/pooledReps/bigwig/macs2signal/foldChange/
SRF	HepG2	wgEncodeHaibTfbsHepg2SrfV0416101AlnRep0.bam_VS_wgEncodeHaibTfbsHepg2RxlchPcr1xAlnRep0.bam.fc.signal.bw	http://www.broadinstitute.org/~anshul/projects/encode/rawdata/signal/mar2012/pooledReps/bigwig/macs2signal/foldChange/
TAF1	HepG2	wgEncodeHaibTfbsHepg2Taf1Pcr2xAlnRep0.bam_VS_wgEncodeHaibTfbsHepg2RxlchPcr1xAlnRep0.bam.fc.signal.bw	http://www.broadinstitute.org/~anshul/projects/encode/rawdata/signal/mar2012/pooledReps/bigwig/macs2signal/foldChange/
TBP	HepG2	wgEncodeSydhTfbsHepg2TbpIggrabAlnRep0.bam_VS_wgEncodeSydhTfbsHepg2InputIggrabAln.bam.fc.signal.bw	http://www.broadinstitute.org/~anshul/projects/encode/rawdata/signal/mar2012/pooledReps/bigwig/macs2signal/foldChange/
TCF12	HepG2	wgEncodeHaibTfbsHepg2Tcf12Pcr1xAlnRep0.bam_VS_wgEncodeHaibTfbsHepg2RxlchPcr1xAlnRep0.bam.fc.signal.bw	http://www.broadinstitute.org/~anshul/projects/encode/rawdata/signal/mar2012/pooledReps/bigwig/macs2signal/foldChange/
TCF7L2	HepG2	wgEncodeSydhTfbsHepg2Tcf7l2UcdAlnRep0.bam_VS_wgEncodeSydhTfbsHepg2InputUcdAlnRep1.bam.fc.signal.bw	http://www.broadinstitute.org/~anshul/projects/encode/rawdata/signal/mar2012/pooledReps/bigwig/macs2signal/foldChange/
TEAD4	HepG2	wgEncodeHaibTfbsHepg2Tead4sc101184V0422111AlnRep0.bam_VS_wgEncodeHaibTfbsHepg2RxlchPcr1xAlnRep0.bam.fc.signal.bw	http://www.broadinstitute.org/~anshul/projects/encode/rawdata/signal/mar2012/pooledReps/bigwig/macs2signal/foldChange/
USF1	HepG2	wgEncodeHaibTfbsHepg2Usf1Pcr1xAlnRep0.bam_VS_wgEncodeHaibTfbsHepg2RxlchPcr1xAlnRep0.bam.fc.signal.bw	http://www.broadinstitute.org/~anshul/projects/encode/rawdata/signal/mar2012/pooledReps/bigwig/macs2signal/foldChange/
USF2	HepG2	wgEncodeSydhTfbsHepg2Usf2IggrabAlnRep0.bam_VS_wgEncodeSydhTfbsHepg2InputIggrabAln.bam.fc.signal.bw	http://www.broadinstitute.org/~anshul/projects/encode/rawdata/signal/mar2012/pooledReps/bigwig/macs2signal/foldChange/
YY1	HepG2	wgEncodeHaibTfbsHepg2Yy1sc281V0416101AlnRep0.bam_VS_wgEncodeHaibTfbsHepg2RxlchPcr1xAlnRep0.bam.fc.signal.bw	http://www.broadinstitute.org/~anshul/projects/encode/rawdata/signal/mar2012/pooledReps/bigwig/macs2signal/foldChange/
ZBTB33	HepG2	wgEncodeHaibTfbsHepg2Zbtb33Pcr1xAlnRep0.bam_VS_wgEncodeHaibTfbsHepg2RxlchPcr1xAlnRep0.bam.fc.signal.bw	http://www.broadinstitute.org/~anshul/projects/encode/rawdata/signal/mar2012/pooledReps/bigwig/macs2signal/foldChange/
ZBTB7A	HepG2	wgEncodeHaibTfbsHepg2Zbtb7aV0416101AlnRep0.bam_VS_wgEncodeHaibTfbsHepg2RxlchPcr1xAlnRep0.bam.fc.signal.bw	http://www.broadinstitute.org/~anshul/projects/encode/rawdata/signal/mar2012/pooledReps/bigwig/macs2signal/foldChange/
ZNF274	HepG2	wgEncodeSydhTfbsHepg2Znf274UcdAlnRep0.bam_VS_wgEncodeSydhTfbsHepg2InputUcdAlnRep1.bam.fc.signal.bw	http://www.broadinstitute.org/~anshul/projects/encode/rawdata/signal/mar2012/pooledReps/bigwig/macs2signal/foldChange/
DnaseSeq	Hepatocytes	wgEncodeOpenChromDnaseHepatocytesBaseOverlapSignal.bigWig	http://hgdownload.cse.ucsc.edu/goldenPath/hg19/encodeDCC/
DnaseSeq	Huh-7	wgEncodeOpenChromDnaseHuh7BaseOverlapSignal.bigWig	http://hgdownload.cse.ucsc.edu/goldenPath/hg19/encodeDCC/
DnaseSeq	Huh-7.5	wgEncodeOpenChromDnaseHuh75BaseOverlapSignal.bigWig	http://hgdownload.cse.ucsc.edu/goldenPath/hg19/encodeDCC/
DnaseSeq	IMR90	wgEncodeOpenChromDnaseImr90BaseOverlapSignal.bigWig	http://hgdownload.cse.ucsc.edu/goldenPath/hg19/encodeDCC/
H2A.Z	IMR90	E017-H2A.Z.fc.signal.bigwig	https://sites.google.com/site/anshulkundaje/projects/epigenomeroadmap
H2AK5ac	IMR90	E017-H2AK5ac.fc.signal.bigwig	https://sites.google.com/site/anshulkundaje/projects/epigenomeroadmap
H2AK9ac	IMR90	E017-H2AK9ac.fc.signal.bigwig	https://sites.google.com/site/anshulkundaje/projects/epigenomeroadmap
H2BK120ac	IMR90	E017-H2BK120ac.fc.signal.bigwig	https://sites.google.com/site/anshulkundaje/projects/epigenomeroadmap
H2BK12ac	IMR90	E017-H2BK12ac.fc.signal.bigwig	https://sites.google.com/site/anshulkundaje/projects/epigenomeroadmap
H2BK15ac	IMR90	E017-H2BK15ac.fc.signal.bigwig	https://sites.google.com/site/anshulkundaje/projects/epigenomeroadmap
H2BK20ac	IMR90	E017-H2BK20ac.fc.signal.bigwig	https://sites.google.com/site/anshulkundaje/projects/epigenomeroadmap
H2BK5ac	IMR90	E017-H2BK5ac.fc.signal.bigwig	https://sites.google.com/site/anshulkundaje/projects/epigenomeroadmap
H3K14ac	IMR90	E017-H3K14ac.fc.signal.bigwig	https://sites.google.com/site/anshulkundaje/projects/epigenomeroadmap
H3K18ac	IMR90	E017-H3K18ac.fc.signal.bigwig	https://sites.google.com/site/anshulkundaje/projects/epigenomeroadmap
H3K23ac	IMR90	E017-H3K23ac.fc.signal.bigwig	https://sites.google.com/site/anshulkundaje/projects/epigenomeroadmap
H3K27ac	IMR90	E017-H3K27ac.fc.signal.bigwig	https://sites.google.com/site/anshulkundaje/projects/epigenomeroadmap
H3K27me3	IMR90	E017-H3K27me3.fc.signal.bigwig	https://sites.google.com/site/anshulkundaje/projects/epigenomeroadmap
H3K36me3	IMR90	E017-H3K36me3.fc.signal.bigwig	https://sites.google.com/site/anshulkundaje/projects/epigenomeroadmap
H3K4ac	IMR90	E017-H3K4ac.fc.signal.bigwig	https://sites.google.com/site/anshulkundaje/projects/epigenomeroadmap
H3K4me1	IMR90	E017-H3K4me1.fc.signal.bigwig	https://sites.google.com/site/anshulkundaje/projects/epigenomeroadmap
H3K4me2	IMR90	E017-H3K4me2.fc.signal.bigwig	https://sites.google.com/site/anshulkundaje/projects/epigenomeroadmap
H3K4me3	IMR90	E017-H3K4me3.fc.signal.bigwig	https://sites.google.com/site/anshulkundaje/projects/epigenomeroadmap
H3K56ac	IMR90	E017-H3K56ac.fc.signal.bigwig	https://sites.google.com/site/anshulkundaje/projects/epigenomeroadmap
H3K79me1	IMR90	E017-H3K79me1.fc.signal.bigwig	https://sites.google.com/site/anshulkundaje/projects/epigenomeroadmap
H3K79me2	IMR90	E017-H3K79me2.fc.signal.bigwig	https://sites.google.com/site/anshulkundaje/projects/epigenomeroadmap
H3K9ac	IMR90	E017-H3K9ac.fc.signal.bigwig	https://sites.google.com/site/anshulkundaje/projects/epigenomeroadmap
H3K9me1	IMR90	E017-H3K9me1.fc.signal.bigwig	https://sites.google.com/site/anshulkundaje/projects/epigenomeroadmap
H3K9me3	IMR90	E017-H3K9me3.fc.signal.bigwig	https://sites.google.com/site/anshulkundaje/projects/epigenomeroadmap
H4K20me1	IMR90	E017-H4K20me1.fc.signal.bigwig	https://sites.google.com/site/anshulkundaje/projects/epigenomeroadmap
H4K5ac	IMR90	E017-H4K5ac.fc.signal.bigwig	https://sites.google.com/site/anshulkundaje/projects/epigenomeroadmap
H4K8ac	IMR90	E017-H4K8ac.fc.signal.bigwig	https://sites.google.com/site/anshulkundaje/projects/epigenomeroadmap
H4K91ac	IMR90	E017-H4K91ac.fc.signal.bigwig	https://sites.google.com/site/anshulkundaje/projects/epigenomeroadmap
RepliChip	IMR90	wgEncodeFsuRepliChipImr90WaveSignalRep1.bigWig	http://hgdownload.cse.ucsc.edu/goldenPath/hg19/encodeDCC/
RepliSeq	IMR90	wgEncodeUwRepliSeqImr90G1bPctSignalRep1.bigWig	http://hgdownload.cse.ucsc.edu/goldenPath/hg19/encodeDCC/
CEBPB	IMR90	wgEncodeSydhTfbsImr90CebpbIggrabAlnRep0.bam_VS_wgEncodeSydhTfbsImr90InputIggrabAlnRep1.bam.fc.signal.bw	http://www.broadinstitute.org/~anshul/projects/encode/rawdata/signal/mar2012/pooledReps/bigwig/macs2signal/foldChange/
CTCF	IMR90	wgEncodeSydhTfbsImr90CtcfbIggrabAlnRep0.bam_VS_wgEncodeSydhTfbsImr90InputIggrabAlnRep1.bam.fc.signal.bw	http://www.broadinstitute.org/~anshul/projects/encode/rawdata/signal/mar2012/pooledReps/bigwig/macs2signal/foldChange/
MAFK	IMR90	wgEncodeSydhTfbsImr90MafkIggrabAlnRep0.bam_VS_wgEncodeSydhTfbsImr90InputIggrabAlnRep1.bam.fc.signal.bw	http://www.broadinstitute.org/~anshul/projects/encode/rawdata/signal/mar2012/pooledReps/bigwig/macs2signal/foldChange/
POLR2A	IMR90	wgEncodeSydhTfbsImr90Pol2IggrabAlnRep0.bam_VS_wgEncodeSydhTfbsImr90InputIggrabAlnRep1.bam.fc.signal.bw	http://www.broadinstitute.org/~anshul/projects/encode/rawdata/signal/mar2012/pooledReps/bigwig/macs2signal/foldChange/
RAD21	IMR90	wgEncodeSydhTfbsImr90Rad21IggrabAlnRep0.bam_VS_wgEncodeSydhTfbsImr90InputIggrabAlnRep1.bam.fc.signal.bw	http://www.broadinstitute.org/~anshul/projects/encode/rawdata/signal/mar2012/pooledReps/bigwig/macs2signal/foldChange/
DnaseSeq	Ishikawa	wgEncodeOpenChromDnaseIshikawaEst10nm30mBaseOverlapSignal.bigWig	http://hgdownload.cse.ucsc.edu/goldenPath/hg19/encodeDCC/
DnaseSeq	Jurkat	wgEncodeUwDnaseJurkatRawRep1.bigWig	http://hgdownload.cse.ucsc.edu/goldenPath/hg19/encodeDCC/
H3K4me3	Jurkat	wgEncodeUwHistoneJurkatH3k4me3StdAlnRep0.bam_VS_wgEncodeUwHistoneJurkatInputStdAlnRep1.bam.fc.signal.bw	http://www.broadinstitute.org/~anshul/projects/encode/rawdata/signal/mar2012/pooledReps/bigwig/macs2signal/foldChange/
DnaseDgf	K562	wgEncodeUwDgfK562Raw.bigWig	http://hgdownload.cse.ucsc.edu/goldenPath/hg19/encodeDCC/
DnaseSeq	K562	wgEncodeUwDnaseK562RawRep1.bigWig	http://hgdownload.cse.ucsc.edu/goldenPath/hg19/encodeDCC/
FaireSeq	K562	wgEncodeOpenChromFaireK562BaseOverlapSignal.bigWig	http://hgdownload.cse.ucsc.edu/goldenPath/hg19/encodeDCC/
CHD1	K562	wgEncodeBroadHistoneK562Chd1a301218aStdAlnRep0.bam_VS_wgEncodeBroadHistoneK562ControlStdAlnRep1.bam.fc.signal.bw	http://www.broadinstitute.org/~anshul/projects/encode/rawdata/signal/mar2012/pooledReps/bigwig/macs2signal/foldChange/
CTCF	K562	wgEncodeBroadHistoneK562CtcfStdAlnRep0.bam_VS_wgEncodeBroadHistoneK562ControlStdAlnRep1.bam.fc.signal.bw	http://www.broadinstitute.org/~anshul/projects/encode/rawdata/signal/mar2012/pooledReps/bigwig/macs2signal/foldChange/
EZH2	K562	wgEncodeBroadHistoneK562Ezh239875StdAlnRep0.bam_VS_wgEncodeBroadHistoneK562ControlStdAlnRep1.bam.fc.signal.bw	http://www.broadinstitute.org/~anshul/projects/encode/rawdata/signal/mar2012/pooledReps/bigwig/macs2signal/foldChange/
H2A.Z	K562	E123-H2A.Z.fc.signal.bigwig	https://sites.google.com/site/anshulkundaje/projects/epigenomeroadmap
H3K27ac	K562	E123-H3K27ac.fc.signal.bigwig	https://sites.google.com/site/anshulkundaje/projects/epigenomeroadmap
H3K27me3	K562	E123-H3K27me3.fc.signal.bigwig	https://sites.google.com/site/anshulkundaje/projects/epigenomeroadmap
H3K36me3	K562	E123-H3K36me3.fc.signal.bigwig	https://sites.google.com/site/anshulkundaje/projects/epigenomeroadmap
H3K4me1	K562	E123-H3K4me1.fc.signal.bigwig	https://sites.google.com/site/anshulkundaje/projects/epigenomeroadmap
H3K4me2	K562	E123-H3K4me2.fc.signal.bigwig	https://sites.google.com/site/anshulkundaje/projects/epigenomeroadmap
H3K4me3	K562	E123-H3K4me3.fc.signal.bigwig	https://sites.google.com/site/anshulkundaje/projects/epigenomeroadmap
H3K79me2	K562	E123-H3K79me2.fc.signal.bigwig	https://sites.google.com/site/anshulkundaje/projects/epigenomeroadmap
H3K9ac	K562	E123-H3K9ac.fc.signal.bigwig	https://sites.google.com/site/anshulkundaje/projects/epigenomeroadmap
H3K9me1	K562	E123-H3K9me1.fc.signal.bigwig	https://sites.google.com/site/anshulkundaje/projects/epigenomeroadmap
H3K9me3	K562	E123-H3K9me3.fc.signal.bigwig	https://sites.google.com/site/anshulkundaje/projects/epigenomeroadmap
H4K20me1	K562	E123-H4K20me1.fc.signal.bigwig	https://sites.google.com/site/anshulkundaje/projects/epigenomeroadmap
HDAC1	K562	wgEncodeBroadHistoneK562Hdac1sc6298StdAlnRep0.bam_VS_wgEncodeBroadHistoneK562ControlStdAlnRep1.bam.fc.signal.bw	http://www.broadinstitute.org/~anshul/projects/encode/rawdata/signal/mar2012/pooledReps/bigwig/macs2signal/foldChange/
HDAC2	K562	wgEncodeBroadHistoneK562Hdac2a300705aStdAlnRep0.bam_VS_wgEncodeBroadHistoneK562ControlStdAlnRep1.bam.fc.signal.bw	http://www.broadinstitute.org/~anshul/projects/encode/rawdata/signal/mar2012/pooledReps/bigwig/macs2signal/foldChange/
HDAC6	K562	wgEncodeBroadHistoneK562Hdac6a301341aAlnRep0.bam_VS_wgEncodeBroadHistoneK562ControlStdAlnRep1.bam.fc.signal.bw	http://www.broadinstitute.org/~anshul/projects/encode/rawdata/signal/mar2012/pooledReps/bigwig/macs2signal/foldChange/
PHF8	K562	wgEncodeBroadHistoneK562Phf8a301772aStdAlnRep0.bam_VS_wgEncodeBroadHistoneK562ControlStdAlnRep1.bam.fc.signal.bw	http://www.broadinstitute.org/~anshul/projects/encode/rawdata/signal/mar2012/pooledReps/bigwig/macs2signal/foldChange/
PLU1	K562	wgEncodeBroadHistoneK562Plu1StdAlnRep0.bam_VS_wgEncodeBroadHistoneK562ControlStdAlnRep1.bam.fc.signal.bw	http://www.broadinstitute.org/~anshul/projects/encode/rawdata/signal/mar2012/pooledReps/bigwig/macs2signal/foldChange/
Pol2(b)	K562	wgEncodeBroadHistoneK562Pol2bStdAlnRep0.bam_VS_wgEncodeBroadHistoneK562ControlStdAlnRep1.bam.fc.signal.bw	http://www.broadinstitute.org/~anshul/projects/encode/rawdata/signal/mar2012/pooledReps/bigwig/macs2signal/foldChange/
RBBP5	K562	wgEncodeBroadHistoneK562Rbbp5a300109aStdAlnRep0.bam_VS_wgEncodeBroadHistoneK562ControlStdAlnRep1.bam.fc.signal.bw	http://www.broadinstitute.org/~anshul/projects/encode/rawdata/signal/mar2012/pooledReps/bigwig/macs2signal/foldChange/
SAP30	K562	wgEncodeBroadHistoneK562Sap3039731StdAlnRep0.bam_VS_wgEncodeBroadHistoneK562ControlStdAlnRep1.bam.fc.signal.bw	http://www.broadinstitute.org/~anshul/projects/encode/rawdata/signal/mar2012/pooledReps/bigwig/macs2signal/foldChange/
p300	K562	wgEncodeBroadHistoneK562P300StdAlnRep0.bam_VS_wgEncodeBroadHistoneK562ControlStdAlnRep1.bam.fc.signal.bw	http://www.broadinstitute.org/~anshul/projects/encode/rawdata/signal/mar2012/pooledReps/bigwig/macs2signal/foldChange/
RepliSeq	K562	wgEncodeUwRepliSeqK562G1PctSignalRep1.bigWig	http://hgdownload.cse.ucsc.edu/goldenPath/hg19/encodeDCC/
ARID3A	K562	wgEncodeSydhTfbsK562Arid3asc8821IggrabAlnRep0.bam_VS_wgEncodeSydhTfbsK562InputIggrabAln.bam.fc.signal.bw	http://www.broadinstitute.org/~anshul/projects/encode/rawdata/signal/mar2012/pooledReps/bigwig/macs2signal/foldChange/
ATF1	K562	wgEncodeSydhTfbsK562Atf106325StdAlnRep0.bam_VS_wgEncodeSydhTfbsK562InputStdAlnRep0.bam.fc.signal.bw	http://www.broadinstitute.org/~anshul/projects/encode/rawdata/signal/mar2012/pooledReps/bigwig/macs2signal/foldChange/
ATF3	K562	wgEncodeHaibTfbsK562Atf3V0416101AlnRep0.bam_VS_wgEncodeHaibTfbsK562RxlchPcr1xAlnRep0.bam.fc.signal.bw	http://www.broadinstitute.org/~anshul/projects/encode/rawdata/signal/mar2012/pooledReps/bigwig/macs2signal/foldChange/
BACH1	K562	wgEncodeSydhTfbsK562Bach1sc14700IggrabAlnRep0.bam_VS_wgEncodeSydhTfbsK562InputIggrabAln.bam.fc.signal.bw	http://www.broadinstitute.org/~anshul/projects/encode/rawdata/signal/mar2012/pooledReps/bigwig/macs2signal/foldChange/
BCL3	K562	wgEncodeHaibTfbsK562Bcl3Pcr1xAlnRep0.bam_VS_wgEncodeHaibTfbsK562RxlchPcr1xAlnRep0.bam.fc.signal.bw	http://www.broadinstitute.org/~anshul/projects/encode/rawdata/signal/mar2012/pooledReps/bigwig/macs2signal/foldChange/
BCLAF1	K562	wgEncodeHaibTfbsK562Bclaf101388Pcr1xAlnRep0.bam_VS_wgEncodeHaibTfbsK562RxlchPcr1xAlnRep0.bam.fc.signal.bw	http://www.broadinstitute.org/~anshul/projects/encode/rawdata/signal/mar2012/pooledReps/bigwig/macs2signal/foldChange/
BDP1	K562	wgEncodeSydhTfbsK562Bdp1StdAlnRep0.bam_VS_wgEncodeSydhTfbsK562InputStdAlnRep0.bam.fc.signal.bw	http://www.broadinstitute.org/~anshul/projects/encode/rawdata/signal/mar2012/pooledReps/bigwig/macs2signal/foldChange/
BHLHE40	K562	wgEncodeSydhTfbsK562Bhlhe40nb100IggrabAlnRep0.bam_VS_wgEncodeSydhTfbsK562InputIggrabAln.bam.fc.signal.bw	http://www.broadinstitute.org/~anshul/projects/encode/rawdata/signal/mar2012/pooledReps/bigwig/macs2signal/foldChange/
BRF1	K562	wgEncodeSydhTfbsK562Brf1StdAlnRep0.bam_VS_wgEncodeSydhTfbsK562InputStdAlnRep0.bam.fc.signal.bw	http://www.broadinstitute.org/~anshul/projects/encode/rawdata/signal/mar2012/pooledReps/bigwig/macs2signal/foldChange/
BRF2	K562	wgEncodeSydhTfbsK562Brf2StdAlnRep0.bam_VS_wgEncodeSydhTfbsK562InputStdAlnRep0.bam.fc.signal.bw	http://www.broadinstitute.org/~anshul/projects/encode/rawdata/signal/mar2012/pooledReps/bigwig/macs2signal/foldChange/
CBX3	K562	wgEncodeHaibTfbsK562Cbx3sc101004V0422111AlnRep0.bam_VS_wgEncodeHaibTfbsK562ControlV0422111AlnRep1.bam.fc.signal.bw	http://www.broadinstitute.org/~anshul/projects/encode/rawdata/signal/mar2012/pooledReps/bigwig/macs2signal/foldChange/
CCNE1	K562	wgEncodeUchicagoTfbsK562Ccne1Controlccne1AlnRep0.bam_VS_wgEncodeUchicagoTfbsK562InputControlccne1AlnRep1.bam.fc.signal.bw	http://www.broadinstitute.org/~anshul/projects/encode/rawdata/signal/mar2012/pooledReps/bigwig/macs2signal/foldChange/
CCNT2	K562	wgEncodeSydhTfbsK562Ccnt2StdAlnRep0.bam_VS_wgEncodeSydhTfbsK562InputStdAlnRep0.bam.fc.signal.bw	http://www.broadinstitute.org/~anshul/projects/encode/rawdata/signal/mar2012/pooledReps/bigwig/macs2signal/foldChange/
CDKN1B	K562	wgEncodeUchicagoTfbsK562Cdkn1bControlcdkn1bAlnRep0.bam_VS_wgEncodeUchicagoTfbsK562InputControlcdkn1bAlnRep1.bam.fc.signal.bw	http://www.broadinstitute.org/~anshul/projects/encode/rawdata/signal/mar2012/pooledReps/bigwig/macs2signal/foldChange/
CEBPB	K562	wgEncodeHaibTfbsK562Cebpbsc150V0422111AlnRep0.bam_VS_wgEncodeHaibTfbsK562ControlV0422111AlnRep1.bam.fc.signal.bw	http://www.broadinstitute.org/~anshul/projects/encode/rawdata/signal/mar2012/pooledReps/bigwig/macs2signal/foldChange/
CHD2	K562	wgEncodeSydhTfbsK562Chd2ab68301IggrabAlnRep0.bam_VS_wgEncodeSydhTfbsK562InputIggrabAln.bam.fc.signal.bw	http://www.broadinstitute.org/~anshul/projects/encode/rawdata/signal/mar2012/pooledReps/bigwig/macs2signal/foldChange/
CTCFL	K562	wgEncodeHaibTfbsK562Ctcflsc98982V0416101AlnRep0.bam_VS_wgEncodeHaibTfbsK562RxlchPcr1xAlnRep0.bam.fc.signal.bw	http://www.broadinstitute.org/~anshul/projects/encode/rawdata/signal/mar2012/pooledReps/bigwig/macs2signal/foldChange/
E2F4	K562	wgEncodeSydhTfbsK562E2f4UcdAlnRep0.bam_VS_wgEncodeSydhTfbsK562InputUcdAlnRep1.bam.fc.signal.bw	http://www.broadinstitute.org/~anshul/projects/encode/rawdata/signal/mar2012/pooledReps/bigwig/macs2signal/foldChange/
E2F6	K562	wgEncodeHaibTfbsK562E2f6V0416102AlnRep0.bam_VS_wgEncodeHaibTfbsK562RxlchPcr1xAlnRep0.bam.fc.signal.bw	http://www.broadinstitute.org/~anshul/projects/encode/rawdata/signal/mar2012/pooledReps/bigwig/macs2signal/foldChange/
EGR1	K562	wgEncodeHaibTfbsK562Egr1V0416101AlnRep0.bam_VS_wgEncodeHaibTfbsK562RxlchPcr1xAlnRep0.bam.fc.signal.bw	http://www.broadinstitute.org/~anshul/projects/encode/rawdata/signal/mar2012/pooledReps/bigwig/macs2signal/foldChange/
ELF1	K562	wgEncodeHaibTfbsK562Elf1sc631V0416102AlnRep0.bam_VS_wgEncodeHaibTfbsK562RxlchPcr1xAlnRep0.bam.fc.signal.bw	http://www.broadinstitute.org/~anshul/projects/encode/rawdata/signal/mar2012/pooledReps/bigwig/macs2signal/foldChange/
ELK1	K562	wgEncodeSydhTfbsK562Elk112771IggrabAlnRep0.bam_VS_wgEncodeSydhTfbsK562InputIggrabAln.bam.fc.signal.bw	http://www.broadinstitute.org/~anshul/projects/encode/rawdata/signal/mar2012/pooledReps/bigwig/macs2signal/foldChange/
EP300	K562	wgEncodeSydhTfbsK562P300IggrabAlnRep0.bam_VS_wgEncodeSydhTfbsK562InputIggrabAln.bam.fc.signal.bw	http://www.broadinstitute.org/~anshul/projects/encode/rawdata/signal/mar2012/pooledReps/bigwig/macs2signal/foldChange/
ESR1	K562	wgEncodeUchicagoTfbsK562EsrControlesrAlnRep0.bam_VS_wgEncodeUchicagoTfbsK562InputControlesrAlnRep1.bam.fc.signal.bw	http://www.broadinstitute.org/~anshul/projects/encode/rawdata/signal/mar2012/pooledReps/bigwig/macs2signal/foldChange/
ETS1	K562	wgEncodeHaibTfbsK562Ets1V0416101AlnRep0.bam_VS_wgEncodeHaibTfbsK562RxlchPcr1xAlnRep0.bam.fc.signal.bw	http://www.broadinstitute.org/~anshul/projects/encode/rawdata/signal/mar2012/pooledReps/bigwig/macs2signal/foldChange/
FOS	K562	wgEncodeSydhTfbsK562CfosStdAlnRep0.bam_VS_wgEncodeSydhTfbsK562InputStdAlnRep0.bam.fc.signal.bw	http://www.broadinstitute.org/~anshul/projects/encode/rawdata/signal/mar2012/pooledReps/bigwig/macs2signal/foldChange/
FOSL1	K562	wgEncodeHaibTfbsK562Fosl1sc183V0416101AlnRep0.bam_VS_wgEncodeHaibTfbsK562RxlchPcr1xAlnRep0.bam.fc.signal.bw	http://www.broadinstitute.org/~anshul/projects/encode/rawdata/signal/mar2012/pooledReps/bigwig/macs2signal/foldChange/
GABPB1	K562	wgEncodeHaibTfbsK562GabpV0416101AlnRep0.bam_VS_wgEncodeHaibTfbsK562RxlchPcr1xAlnRep0.bam.fc.signal.bw	http://www.broadinstitute.org/~anshul/projects/encode/rawdata/signal/mar2012/pooledReps/bigwig/macs2signal/foldChange/
GATA1	K562	wgEncodeSydhTfbsK562Gata1UcdAlnRep0.bam_VS_wgEncodeSydhTfbsK562InputUcdAlnRep1.bam.fc.signal.bw	http://www.broadinstitute.org/~anshul/projects/encode/rawdata/signal/mar2012/pooledReps/bigwig/macs2signal/foldChange/
GATA2	K562	wgEncodeHaibTfbsK562Gata2sc267Pcr1xAlnRep0.bam_VS_wgEncodeHaibTfbsK562RxlchPcr1xAlnRep0.bam.fc.signal.bw	http://www.broadinstitute.org/~anshul/projects/encode/rawdata/signal/mar2012/pooledReps/bigwig/macs2signal/foldChange/
GTF2B	K562	wgEncodeSydhTfbsK562Gtf2bStdAlnRep0.bam_VS_wgEncodeSydhTfbsK562InputStdAlnRep0.bam.fc.signal.bw	http://www.broadinstitute.org/~anshul/projects/encode/rawdata/signal/mar2012/pooledReps/bigwig/macs2signal/foldChange/
GTF2F1	K562	wgEncodeSydhTfbsK562Gtf2f1ab28179IggrabAlnRep0.bam_VS_wgEncodeSydhTfbsK562InputIggrabAln.bam.fc.signal.bw	http://www.broadinstitute.org/~anshul/projects/encode/rawdata/signal/mar2012/pooledReps/bigwig/macs2signal/foldChange/
HDAC8	K562	wgEncodeUchicagoTfbsK562Ehdac8ControlAlnRep0.bam_VS_wgEncodeUchicagoTfbsK562InputControlhdac8AlnRep0.bam.fc.signal.bw	http://www.broadinstitute.org/~anshul/projects/encode/rawdata/signal/mar2012/pooledReps/bigwig/macs2signal/foldChange/
HMGN3	K562	wgEncodeSydhTfbsK562Hmgn3StdAlnRep0.bam_VS_wgEncodeSydhTfbsK562InputStdAlnRep0.bam.fc.signal.bw	http://www.broadinstitute.org/~anshul/projects/encode/rawdata/signal/mar2012/pooledReps/bigwig/macs2signal/foldChange/
ILF2	K562	wgEncodeUchicagoTfbsK562Ilf2Controlilf2AlnRep0.bam_VS_wgEncodeUchicagoTfbsK562InputControlilf2AlnRep1.bam.fc.signal.bw	http://www.broadinstitute.org/~anshul/projects/encode/rawdata/signal/mar2012/pooledReps/bigwig/macs2signal/foldChange/
ILF3	K562	wgEncodeUchicagoTfbsK562Nf90Controlnf90AlnRep0.bam_VS_wgEncodeUchicagoTfbsK562InputControlnf90AlnRep1.bam.fc.signal.bw	http://www.broadinstitute.org/~anshul/projects/encode/rawdata/signal/mar2012/pooledReps/bigwig/macs2signal/foldChange/
IRF1	K562	wgEncodeSydhTfbsK562Irf1Ifna30StdAlnRep0.bam_VS_wgEncodeSydhTfbsK562InputIfna30StdAlnRep1.bam.fc.signal.bw	http://www.broadinstitute.org/~anshul/projects/encode/rawdata/signal/mar2012/pooledReps/bigwig/macs2signal/foldChange/
JUN	K562	wgEncodeSydhTfbsK562CjunIfna30StdAlnRep0.bam_VS_wgEncodeSydhTfbsK562InputIfna30StdAlnRep1.bam.fc.signal.bw	http://www.broadinstitute.org/~anshul/projects/encode/rawdata/signal/mar2012/pooledReps/bigwig/macs2signal/foldChange/
JUNB	K562	wgEncodeUchicagoTfbsK562EjunbControlAlnRep0.bam_VS_wgEncodeUchicagoTfbsK562InputControljunbAlnRep0.bam.fc.signal.bw	http://www.broadinstitute.org/~anshul/projects/encode/rawdata/signal/mar2012/pooledReps/bigwig/macs2signal/foldChange/
JUND	K562	wgEncodeSydhTfbsK562JundIggrabAlnRep0.bam_VS_wgEncodeSydhTfbsK562InputIggrabAln.bam.fc.signal.bw	http://www.broadinstitute.org/~anshul/projects/encode/rawdata/signal/mar2012/pooledReps/bigwig/macs2signal/foldChange/
MAFF	K562	wgEncodeSydhTfbsK562MaffIggrabAlnRep0.bam_VS_wgEncodeSydhTfbsK562InputIggrabAln.bam.fc.signal.bw	http://www.broadinstitute.org/~anshul/projects/encode/rawdata/signal/mar2012/pooledReps/bigwig/macs2signal/foldChange/
MAFK	K562	wgEncodeSydhTfbsK562Mafkab50322IggrabAlnRep0.bam_VS_wgEncodeSydhTfbsK562InputIggrabAln.bam.fc.signal.bw	http://www.broadinstitute.org/~anshul/projects/encode/rawdata/signal/mar2012/pooledReps/bigwig/macs2signal/foldChange/
MAX	K562	wgEncodeHaibTfbsK562MaxV0416102AlnRep0.bam_VS_wgEncodeHaibTfbsK562RxlchPcr1xAlnRep0.bam.fc.signal.bw	http://www.broadinstitute.org/~anshul/projects/encode/rawdata/signal/mar2012/pooledReps/bigwig/macs2signal/foldChange/
MAZ	K562	wgEncodeSydhTfbsK562Mazab85725IggrabAlnRep0.bam_VS_wgEncodeSydhTfbsK562InputIggrabAln.bam.fc.signal.bw	http://www.broadinstitute.org/~anshul/projects/encode/rawdata/signal/mar2012/pooledReps/bigwig/macs2signal/foldChange/
MEF2A	K562	wgEncodeHaibTfbsK562Mef2aV0416101AlnRep0.bam_VS_wgEncodeHaibTfbsK562RxlchPcr1xAlnRep0.bam.fc.signal.bw	http://www.broadinstitute.org/~anshul/projects/encode/rawdata/signal/mar2012/pooledReps/bigwig/macs2signal/foldChange/
MLL5	K562	wgEncodeUchicagoTfbsK562Mll5Controlmll5AlnRep0.bam_VS_wgEncodeUchicagoTfbsK562InputControlmll5AlnRep1.bam.fc.signal.bw	http://www.broadinstitute.org/~anshul/projects/encode/rawdata/signal/mar2012/pooledReps/bigwig/macs2signal/foldChange/
MXI1	K562	wgEncodeSydhTfbsK562Mxi1af4185IggrabAlnRep0.bam_VS_wgEncodeSydhTfbsK562InputIggrabAln.bam.fc.signal.bw	http://www.broadinstitute.org/~anshul/projects/encode/rawdata/signal/mar2012/pooledReps/bigwig/macs2signal/foldChange/
MYC	K562	wgEncodeSydhTfbsK562CmycIfna30StdAlnRep0.bam_VS_wgEncodeSydhTfbsK562InputIfna30StdAlnRep1.bam.fc.signal.bw	http://www.broadinstitute.org/~anshul/projects/encode/rawdata/signal/mar2012/pooledReps/bigwig/macs2signal/foldChange/
NCOR1	K562	wgEncodeUchicagoTfbsK562Ncor1Controlncor1AlnRep0.bam_VS_wgEncodeUchicagoTfbsK562InputControlncor1AlnRep1.bam.fc.signal.bw	http://www.broadinstitute.org/~anshul/projects/encode/rawdata/signal/mar2012/pooledReps/bigwig/macs2signal/foldChange/
NFE2	K562	wgEncodeSydhTfbsK562Nfe2StdAlnRep0.bam_VS_wgEncodeSydhTfbsK562InputStdAlnRep0.bam.fc.signal.bw	http://www.broadinstitute.org/~anshul/projects/encode/rawdata/signal/mar2012/pooledReps/bigwig/macs2signal/foldChange/
NFYA	K562	wgEncodeSydhTfbsK562NfyaStdAlnRep0.bam_VS_wgEncodeSydhTfbsK562InputStdAlnRep0.bam.fc.signal.bw	http://www.broadinstitute.org/~anshul/projects/encode/rawdata/signal/mar2012/pooledReps/bigwig/macs2signal/foldChange/
NFYB	K562	wgEncodeSydhTfbsK562NfybStdAlnRep0.bam_VS_wgEncodeSydhTfbsK562InputStdAlnRep0.bam.fc.signal.bw	http://www.broadinstitute.org/~anshul/projects/encode/rawdata/signal/mar2012/pooledReps/bigwig/macs2signal/foldChange/
NR2C2	K562	wgEncodeSydhTfbsK562Tr4UcdAlnRep0.bam_VS_wgEncodeSydhTfbsK562InputUcdAlnRep1.bam.fc.signal.bw	http://www.broadinstitute.org/~anshul/projects/encode/rawdata/signal/mar2012/pooledReps/bigwig/macs2signal/foldChange/
NR2F2	K562	wgEncodeHaibTfbsK562Nr2f2sc271940V0422111AlnRep0.bam_VS_wgEncodeHaibTfbsK562ControlV0422111AlnRep1.bam.fc.signal.bw	http://www.broadinstitute.org/~anshul/projects/encode/rawdata/signal/mar2012/pooledReps/bigwig/macs2signal/foldChange/
NR4A1	K562	wgEncodeUchicagoTfbsK562Enr4a1ControlAlnRep0.bam_VS_wgEncodeUchicagoTfbsK562InputControlnr4a1AlnRep0.bam.fc.signal.bw	http://www.broadinstitute.org/~anshul/projects/encode/rawdata/signal/mar2012/pooledReps/bigwig/macs2signal/foldChange/
NRF1	K562	wgEncodeSydhTfbsK562Nrf1IggrabAlnRep0.bam_VS_wgEncodeSydhTfbsK562InputIggrabAln.bam.fc.signal.bw	http://www.broadinstitute.org/~anshul/projects/encode/rawdata/signal/mar2012/pooledReps/bigwig/macs2signal/foldChange/
PML	K562	wgEncodeHaibTfbsK562Pmlsc71910V0422111AlnRep0.bam_VS_wgEncodeHaibTfbsK562ControlV0422111AlnRep1.bam.fc.signal.bw	http://www.broadinstitute.org/~anshul/projects/encode/rawdata/signal/mar2012/pooledReps/bigwig/macs2signal/foldChange/
POLR2A	K562	wgEncodeHaibTfbsK562Pol24h8V0416101AlnRep0.bam_VS_wgEncodeHaibTfbsK562RxlchPcr1xAlnRep0.bam.fc.signal.bw	http://www.broadinstitute.org/~anshul/projects/encode/rawdata/signal/mar2012/pooledReps/bigwig/macs2signal/foldChange/
POLR3A	K562	wgEncodeSydhTfbsK562Rpc155StdAlnRep0.bam_VS_wgEncodeSydhTfbsK562InputStdAlnRep0.bam.fc.signal.bw	http://www.broadinstitute.org/~anshul/projects/encode/rawdata/signal/mar2012/pooledReps/bigwig/macs2signal/foldChange/
POLR3G	K562	wgEncodeSydhTfbsK562Pol3StdAlnRep0.bam_VS_wgEncodeSydhTfbsK562InputStdAlnRep0.bam.fc.signal.bw	http://www.broadinstitute.org/~anshul/projects/encode/rawdata/signal/mar2012/pooledReps/bigwig/macs2signal/foldChange/
RAD21	K562	wgEncodeHaibTfbsK562Rad21V0416102AlnRep0.bam_VS_wgEncodeHaibTfbsK562RxlchPcr1xAlnRep0.bam.fc.signal.bw	http://www.broadinstitute.org/~anshul/projects/encode/rawdata/signal/mar2012/pooledReps/bigwig/macs2signal/foldChange/
RCOR1	K562	wgEncodeSydhTfbsK562Corestab24166IggrabAlnRep0.bam_VS_wgEncodeSydhTfbsK562InputIggrabAln.bam.fc.signal.bw	http://www.broadinstitute.org/~anshul/projects/encode/rawdata/signal/mar2012/pooledReps/bigwig/macs2signal/foldChange/
RDBP	K562	wgEncodeSydhTfbsK562NelfeStdAlnRep0.bam_VS_wgEncodeSydhTfbsK562InputStdAlnRep0.bam.fc.signal.bw	http://www.broadinstitute.org/~anshul/projects/encode/rawdata/signal/mar2012/pooledReps/bigwig/macs2signal/foldChange/
REST	K562	wgEncodeHaibTfbsK562NrsfV0416102AlnRep0.bam_VS_wgEncodeHaibTfbsK562RxlchPcr1xAlnRep0.bam.fc.signal.bw	http://www.broadinstitute.org/~anshul/projects/encode/rawdata/signal/mar2012/pooledReps/bigwig/macs2signal/foldChange/
RFX5	K562	wgEncodeSydhTfbsK562Rfx5IggrabAlnRep0.bam_VS_wgEncodeSydhTfbsK562InputIggrabAln.bam.fc.signal.bw	http://www.broadinstitute.org/~anshul/projects/encode/rawdata/signal/mar2012/pooledReps/bigwig/macs2signal/foldChange/
SETDB1	K562	wgEncodeSydhTfbsK562Setdb1MnasedUcdAlnRep0.bam_VS_wgEncodeSydhTfbsK562InputUcdAlnRep1.bam.fc.signal.bw	http://www.broadinstitute.org/~anshul/projects/encode/rawdata/signal/mar2012/pooledReps/bigwig/macs2signal/foldChange/
SIN3A	K562	wgEncodeHaibTfbsK562Sin3ak20V0416101AlnRep0.bam_VS_wgEncodeHaibTfbsK562RxlchPcr1xAlnRep0.bam.fc.signal.bw	http://www.broadinstitute.org/~anshul/projects/encode/rawdata/signal/mar2012/pooledReps/bigwig/macs2signal/foldChange/
SIRT6	K562	wgEncodeSydhTfbsK562Sirt6StdAlnRep0.bam_VS_wgEncodeSydhTfbsK562InputStdAlnRep0.bam.fc.signal.bw	http://www.broadinstitute.org/~anshul/projects/encode/rawdata/signal/mar2012/pooledReps/bigwig/macs2signal/foldChange/
SIX5	K562	wgEncodeHaibTfbsK562Six5Pcr1xAlnRep0.bam_VS_wgEncodeHaibTfbsK562RxlchPcr1xAlnRep0.bam.fc.signal.bw	http://www.broadinstitute.org/~anshul/projects/encode/rawdata/signal/mar2012/pooledReps/bigwig/macs2signal/foldChange/
SMARCA4	K562	wgEncodeSydhTfbsK562Brg1IggmusAlnRep0.bam_VS_wgEncodeSydhTfbsK562InputIggmusAlnRep0.bam.fc.signal.bw	http://www.broadinstitute.org/~anshul/projects/encode/rawdata/signal/mar2012/pooledReps/bigwig/macs2signal/foldChange/
SMARCB1	K562	wgEncodeSydhTfbsK562Ini1IggmusAlnRep0.bam_VS_wgEncodeSydhTfbsK562InputIggmusAlnRep0.bam.fc.signal.bw	http://www.broadinstitute.org/~anshul/projects/encode/rawdata/signal/mar2012/pooledReps/bigwig/macs2signal/foldChange/
SMC3	K562	wgEncodeSydhTfbsK562Smc3ab9263IggrabAlnRep0.bam_VS_wgEncodeSydhTfbsK562InputIggrabAln.bam.fc.signal.bw	http://www.broadinstitute.org/~anshul/projects/encode/rawdata/signal/mar2012/pooledReps/bigwig/macs2signal/foldChange/
SP1	K562	wgEncodeHaibTfbsK562Sp1Pcr1xAlnRep0.bam_VS_wgEncodeHaibTfbsK562RxlchPcr1xAlnRep0.bam.fc.signal.bw	http://www.broadinstitute.org/~anshul/projects/encode/rawdata/signal/mar2012/pooledReps/bigwig/macs2signal/foldChange/
SP2	K562	wgEncodeHaibTfbsK562Sp2sc643V0416102AlnRep0.bam_VS_wgEncodeHaibTfbsK562RxlchPcr1xAlnRep0.bam.fc.signal.bw	http://www.broadinstitute.org/~anshul/projects/encode/rawdata/signal/mar2012/pooledReps/bigwig/macs2signal/foldChange/
SPI1	K562	wgEncodeHaibTfbsK562Pu1Pcr1xAlnRep0.bam_VS_wgEncodeHaibTfbsK562RxlchPcr1xAlnRep0.bam.fc.signal.bw	http://www.broadinstitute.org/~anshul/projects/encode/rawdata/signal/mar2012/pooledReps/bigwig/macs2signal/foldChange/
SRF	K562	wgEncodeHaibTfbsK562SrfV0416101AlnRep0.bam_VS_wgEncodeHaibTfbsK562RxlchPcr1xAlnRep0.bam.fc.signal.bw	http://www.broadinstitute.org/~anshul/projects/encode/rawdata/signal/mar2012/pooledReps/bigwig/macs2signal/foldChange/
STAT1	K562	wgEncodeSydhTfbsK562Stat1Ifna30StdAlnRep0.bam_VS_wgEncodeSydhTfbsK562InputIfna30StdAlnRep1.bam.fc.signal.bw	http://www.broadinstitute.org/~anshul/projects/encode/rawdata/signal/mar2012/pooledReps/bigwig/macs2signal/foldChange/
STAT2	K562	wgEncodeSydhTfbsK562Stat2Ifna30StdAlnRep0.bam_VS_wgEncodeSydhTfbsK562InputIfna30StdAlnRep1.bam.fc.signal.bw	http://www.broadinstitute.org/~anshul/projects/encode/rawdata/signal/mar2012/pooledReps/bigwig/macs2signal/foldChange/
STAT5A	K562	wgEncodeHaibTfbsK562Stat5asc74442V0422111AlnRep0.bam_VS_wgEncodeHaibTfbsK562ControlV0422111AlnRep1.bam.fc.signal.bw	http://www.broadinstitute.org/~anshul/projects/encode/rawdata/signal/mar2012/pooledReps/bigwig/macs2signal/foldChange/
TAF1	K562	wgEncodeHaibTfbsK562Taf1V0416101AlnRep0.bam_VS_wgEncodeHaibTfbsK562RxlchPcr1xAlnRep0.bam.fc.signal.bw	http://www.broadinstitute.org/~anshul/projects/encode/rawdata/signal/mar2012/pooledReps/bigwig/macs2signal/foldChange/
TAF7	K562	wgEncodeHaibTfbsK562Taf7sc101167V0416101AlnRep0.bam_VS_wgEncodeHaibTfbsK562RxlchPcr1xAlnRep0.bam.fc.signal.bw	http://www.broadinstitute.org/~anshul/projects/encode/rawdata/signal/mar2012/pooledReps/bigwig/macs2signal/foldChange/
TAL1	K562	wgEncodeSydhTfbsK562Tal1sc12984IggmusAlnRep0.bam_VS_wgEncodeSydhTfbsK562InputIggmusAlnRep0.bam.fc.signal.bw	http://www.broadinstitute.org/~anshul/projects/encode/rawdata/signal/mar2012/pooledReps/bigwig/macs2signal/foldChange/
TBL1XR1	K562	wgEncodeSydhTfbsK562Tblr1ab24550IggrabAlnRep0.bam_VS_wgEncodeSydhTfbsK562InputIggrabAln.bam.fc.signal.bw	http://www.broadinstitute.org/~anshul/projects/encode/rawdata/signal/mar2012/pooledReps/bigwig/macs2signal/foldChange/
TBP	K562	wgEncodeSydhTfbsK562TbpIggmusAlnRep0.bam_VS_wgEncodeSydhTfbsK562InputIggmusAlnRep0.bam.fc.signal.bw	http://www.broadinstitute.org/~anshul/projects/encode/rawdata/signal/mar2012/pooledReps/bigwig/macs2signal/foldChange/
TEAD4	K562	wgEncodeHaibTfbsK562Tead4sc101184V0422111AlnRep0.bam_VS_wgEncodeHaibTfbsK562ControlV0422111AlnRep1.bam.fc.signal.bw	http://www.broadinstitute.org/~anshul/projects/encode/rawdata/signal/mar2012/pooledReps/bigwig/macs2signal/foldChange/
THAP1	K562	wgEncodeHaibTfbsK562Thap1sc98174V0416101AlnRep0.bam_VS_wgEncodeHaibTfbsK562RxlchPcr1xAlnRep0.bam.fc.signal.bw	http://www.broadinstitute.org/~anshul/projects/encode/rawdata/signal/mar2012/pooledReps/bigwig/macs2signal/foldChange/
TRIM28	K562	wgEncodeHaibTfbsK562Trim28sc81411V0422111AlnRep0.bam_VS_wgEncodeHaibTfbsK562ControlV0422111AlnRep1.bam.fc.signal.bw	http://www.broadinstitute.org/~anshul/projects/encode/rawdata/signal/mar2012/pooledReps/bigwig/macs2signal/foldChange/
UBTF	K562	wgEncodeSydhTfbsK562Ubfsc13125IggmusAlnRep0.bam_VS_wgEncodeSydhTfbsK562InputIggmusAlnRep0.bam.fc.signal.bw	http://www.broadinstitute.org/~anshul/projects/encode/rawdata/signal/mar2012/pooledReps/bigwig/macs2signal/foldChange/
USF1	K562	wgEncodeHaibTfbsK562Usf1V0416101AlnRep0.bam_VS_wgEncodeHaibTfbsK562RxlchPcr1xAlnRep0.bam.fc.signal.bw	http://www.broadinstitute.org/~anshul/projects/encode/rawdata/signal/mar2012/pooledReps/bigwig/macs2signal/foldChange/
USF2	K562	wgEncodeSydhTfbsK562Usf2IggrabAlnRep0.bam_VS_wgEncodeSydhTfbsK562InputIggrabAln.bam.fc.signal.bw	http://www.broadinstitute.org/~anshul/projects/encode/rawdata/signal/mar2012/pooledReps/bigwig/macs2signal/foldChange/
XRCC4	K562	wgEncodeSydhTfbsK562Xrcc4StdAlnRep0.bam_VS_wgEncodeSydhTfbsK562InputStdAlnRep0.bam.fc.signal.bw	http://www.broadinstitute.org/~anshul/projects/encode/rawdata/signal/mar2012/pooledReps/bigwig/macs2signal/foldChange/
YY1	K562	wgEncodeHaibTfbsK562Yy1V0416101AlnRep0.bam_VS_wgEncodeHaibTfbsK562RxlchPcr1xAlnRep0.bam.fc.signal.bw	http://www.broadinstitute.org/~anshul/projects/encode/rawdata/signal/mar2012/pooledReps/bigwig/macs2signal/foldChange/
ZBTB33	K562	wgEncodeHaibTfbsK562Zbtb33Pcr1xAlnRep0.bam_VS_wgEncodeHaibTfbsK562RxlchPcr1xAlnRep0.bam.fc.signal.bw	http://www.broadinstitute.org/~anshul/projects/encode/rawdata/signal/mar2012/pooledReps/bigwig/macs2signal/foldChange/
ZBTB7A	K562	wgEncodeHaibTfbsK562Zbtb7asc34508V0416101AlnRep0.bam_VS_wgEncodeHaibTfbsK562RxlchPcr1xAlnRep0.bam.fc.signal.bw	http://www.broadinstitute.org/~anshul/projects/encode/rawdata/signal/mar2012/pooledReps/bigwig/macs2signal/foldChange/
ZNF143	K562	wgEncodeSydhTfbsK562Znf143IggrabAlnRep0.bam_VS_wgEncodeSydhTfbsK562InputIggrabAln.bam.fc.signal.bw	http://www.broadinstitute.org/~anshul/projects/encode/rawdata/signal/mar2012/pooledReps/bigwig/macs2signal/foldChange/
ZNF263	K562	wgEncodeSydhTfbsK562Znf263UcdAlnRep0.bam_VS_wgEncodeSydhTfbsK562InputUcdAlnRep1.bam.fc.signal.bw	http://www.broadinstitute.org/~anshul/projects/encode/rawdata/signal/mar2012/pooledReps/bigwig/macs2signal/foldChange/
ZNF274	K562	wgEncodeSydhTfbsK562Znf274m01UcdAlnRep0.bam_VS_wgEncodeSydhTfbsK562InputUcdAlnRep1.bam.fc.signal.bw	http://www.broadinstitute.org/~anshul/projects/encode/rawdata/signal/mar2012/pooledReps/bigwig/macs2signal/foldChange/
FaireSeq	Kidney_OC	wgEncodeOpenChromFaireKidneyocBaseOverlapSignal.bigWig	http://hgdownload.cse.ucsc.edu/goldenPath/hg19/encodeDCC/
DnaseDgf	LHCN-M2	wgEncodeUwDgfLhcnm2Raw.bigWig	http://hgdownload.cse.ucsc.edu/goldenPath/hg19/encodeDCC/
DnaseSeq	LHCN-M2	wgEncodeUwDnaseLhcnm2RawRep1.bigWig	http://hgdownload.cse.ucsc.edu/goldenPath/hg19/encodeDCC/
H3K27me3	LHCN-M2	E052-H3K27me3.fc.signal.bigwig	https://sites.google.com/site/anshulkundaje/projects/epigenomeroadmap
H3K36me3	LHCN-M2	E052-H3K36me3.fc.signal.bigwig	https://sites.google.com/site/anshulkundaje/projects/epigenomeroadmap
H3K4me1	LHCN-M2	E052-H3K4me1.fc.signal.bigwig	https://sites.google.com/site/anshulkundaje/projects/epigenomeroadmap
H3K4me2	LHCN-M2	E052-H3K4me2.fc.signal.bigwig	https://sites.google.com/site/anshulkundaje/projects/epigenomeroadmap
H3K4me3	LHCN-M2	E052-H3K4me3.fc.signal.bigwig	https://sites.google.com/site/anshulkundaje/projects/epigenomeroadmap
H3K9ac	LHCN-M2	E052-H3K9ac.fc.signal.bigwig	https://sites.google.com/site/anshulkundaje/projects/epigenomeroadmap
H3K9me3	LHCN-M2	E052-H3K9me3.fc.signal.bigwig	https://sites.google.com/site/anshulkundaje/projects/epigenomeroadmap
DnaseSeq	LNCaP	wgEncodeOpenChromDnaseLncapAndroBaseOverlapSignal.bigWig	http://hgdownload.cse.ucsc.edu/goldenPath/hg19/encodeDCC/
H3K4me3	LNCaP	wgEncodeUwHistoneLncapH3k04me3StdAlnRep0.bam_VS_wgEncodeUwHistoneLncapInputStdAlnRep1.bam.fc.signal.bw	http://www.broadinstitute.org/~anshul/projects/encode/rawdata/signal/mar2012/pooledReps/bigwig/macs2signal/foldChange/
H3K27ac	Left_Ventricle	E095-H3K27ac.fc.signal.bigwig	https://sites.google.com/site/anshulkundaje/projects/epigenomeroadmap
H3K27me3	Left_Ventricle	E095-H3K27me3.fc.signal.bigwig	https://sites.google.com/site/anshulkundaje/projects/epigenomeroadmap
H3K36me3	Left_Ventricle	E095-H3K36me3.fc.signal.bigwig	https://sites.google.com/site/anshulkundaje/projects/epigenomeroadmap
H3K4me1	Left_Ventricle	E095-H3K4me1.fc.signal.bigwig	https://sites.google.com/site/anshulkundaje/projects/epigenomeroadmap
H3K4me3	Left_Ventricle	E095-H3K4me3.fc.signal.bigwig	https://sites.google.com/site/anshulkundaje/projects/epigenomeroadmap
H3K9me3	Left_Ventricle	E095-H3K9me3.fc.signal.bigwig	https://sites.google.com/site/anshulkundaje/projects/epigenomeroadmap
DnaseDgf	M059J	wgEncodeUwDgfM059jRaw.bigWig	http://hgdownload.cse.ucsc.edu/goldenPath/hg19/encodeDCC/
DnaseSeq	M059J	wgEncodeUwDnaseM059jRawRep1.bigWig	http://hgdownload.cse.ucsc.edu/goldenPath/hg19/encodeDCC/
DnaseSeq	MCF-7	wgEncodeUwDnaseMcf7RawRep1.bigWig	http://hgdownload.cse.ucsc.edu/goldenPath/hg19/encodeDCC/
FaireSeq	MCF-7	wgEncodeOpenChromFaireMcf7HypoxlacBaseOverlapSignal.bigWig	http://hgdownload.cse.ucsc.edu/goldenPath/hg19/encodeDCC/
H3K4me3	MCF-7	wgEncodeUwHistoneMcf7H3k04me3StdAlnRep0.bam_VS_wgEncodeUwHistoneMcf7InputStdAlnRep1.bam.fc.signal.bw	http://www.broadinstitute.org/~anshul/projects/encode/rawdata/signal/mar2012/pooledReps/bigwig/macs2signal/foldChange/
RepliSeq	MCF-7	wgEncodeUwRepliSeqMcf7G1bPctSignalRep1.bigWig	http://hgdownload.cse.ucsc.edu/goldenPath/hg19/encodeDCC/
CTCF	MCF-7	wgEncodeUwTfbsMcf7CtcfStdAlnRep0.bam_VS_wgEncodeUwTfbsMcf7InputStdAlnRep1.bam.fc.signal.bw	http://www.broadinstitute.org/~anshul/projects/encode/rawdata/signal/mar2012/pooledReps/bigwig/macs2signal/foldChange/
E2F1	MCF-7	wgEncodeSydhTfbsMcf7Hae2f1UcdAlnRep0.bam_VS_wgEncodeSydhTfbsMcf7InputUcdAlnRep0.bam.fc.signal.bw	http://www.broadinstitute.org/~anshul/projects/encode/rawdata/signal/mar2012/pooledReps/bigwig/macs2signal/foldChange/
GATA3	MCF-7	wgEncodeSydhTfbsMcf7Gata3sc269UcdAlnRep0.bam_VS_wgEncodeSydhTfbsMcf7InputUcdAlnRep0.bam.fc.signal.bw	http://www.broadinstitute.org/~anshul/projects/encode/rawdata/signal/mar2012/pooledReps/bigwig/macs2signal/foldChange/
TCF7L2	MCF-7	wgEncodeSydhTfbsMcf7Tcf7l2UcdAlnRep0.bam_VS_wgEncodeSydhTfbsMcf7InputUcdAlnRep0.bam.fc.signal.bw	http://www.broadinstitute.org/~anshul/projects/encode/rawdata/signal/mar2012/pooledReps/bigwig/macs2signal/foldChange/
ZNF217	MCF-7	wgEncodeSydhTfbsMcf7Znf217UcdAlnRep0.bam_VS_wgEncodeSydhTfbsMcf7InputUcdAlnRep0.bam.fc.signal.bw	http://www.broadinstitute.org/~anshul/projects/encode/rawdata/signal/mar2012/pooledReps/bigwig/macs2signal/foldChange/
E2F4	MCF10A-Er-Src	wgEncodeSydhTfbsMcf10aesE2f4TamHvdAlnRep0.bam_VS_wgEncodeSydhTfbsMcf10aesInputHvdAlnRep1.bam.fc.signal.bw	http://www.broadinstitute.org/~anshul/projects/encode/rawdata/signal/mar2012/pooledReps/bigwig/macs2signal/foldChange/
FOS	MCF10A-Er-Src	wgEncodeSydhTfbsMcf10aesCfosEtoh01HvdAlnRep0.bam_VS_wgEncodeSydhTfbsMcf10aesInputHvdAlnRep1.bam.fc.signal.bw	http://www.broadinstitute.org/~anshul/projects/encode/rawdata/signal/mar2012/pooledReps/bigwig/macs2signal/foldChange/
MYC	MCF10A-Er-Src	wgEncodeSydhTfbsMcf10aesCmycEtoh01HvdAlnRep0.bam_VS_wgEncodeSydhTfbsMcf10aesInputHvdAlnRep1.bam.fc.signal.bw	http://www.broadinstitute.org/~anshul/projects/encode/rawdata/signal/mar2012/pooledReps/bigwig/macs2signal/foldChange/
POLR2A	MCF10A-Er-Src	wgEncodeSydhTfbsMcf10aesPol2Etoh01StdAlnRep0.bam_VS_wgEncodeSydhTfbsMcf10aesInputStdAln.bam.fc.signal.bw	http://www.broadinstitute.org/~anshul/projects/encode/rawdata/signal/mar2012/pooledReps/bigwig/macs2signal/foldChange/
STAT3	MCF10A-Er-Src	wgEncodeSydhTfbsMcf10aesStat3Etoh01bStdAlnRep0.bam_VS_wgEncodeSydhTfbsMcf10aesInputEtoh01bStdAln.bam.fc.signal.bw	http://www.broadinstitute.org/~anshul/projects/encode/rawdata/signal/mar2012/pooledReps/bigwig/macs2signal/foldChange/
FaireSeq	MRT_A204	wgEncodeOpenChromFaireMrta2041BaseOverlapSignal.bigWig	http://hgdownload.cse.ucsc.edu/goldenPath/hg19/encodeDCC/
FaireSeq	MRT_G401	wgEncodeOpenChromFaireMrtg4016BaseOverlapSignal.bigWig	http://hgdownload.cse.ucsc.edu/goldenPath/hg19/encodeDCC/
FaireSeq	MRT_TTC549	wgEncodeOpenChromFaireMrtttc549BaseOverlapSignal.bigWig	http://hgdownload.cse.ucsc.edu/goldenPath/hg19/encodeDCC/
DnaseSeq	Medullo	wgEncodeOpenChromDnaseMedulloBaseOverlapSignal.bigWig	http://hgdownload.cse.ucsc.edu/goldenPath/hg19/encodeDCC/
FaireSeq	Medullo	wgEncodeOpenChromFaireMedulloBaseOverlapSignal.bigWig	http://hgdownload.cse.ucsc.edu/goldenPath/hg19/encodeDCC/
DnaseSeq	Medullo_D341	wgEncodeOpenChromDnaseMedullod341BaseOverlapSignal.bigWig	http://hgdownload.cse.ucsc.edu/goldenPath/hg19/encodeDCC/
DnaseSeq	Mel_2183	wgEncodeOpenChromDnaseMel2183BaseOverlapSignal.bigWig	http://hgdownload.cse.ucsc.edu/goldenPath/hg19/encodeDCC/
DnaseSeq	Melano	wgEncodeOpenChromDnaseMelanoBaseOverlapSignal.bigWig	http://hgdownload.cse.ucsc.edu/goldenPath/hg19/encodeDCC/
H3K27me3	Mesenchymal_Stem_Cell_Derived_Adipocyte_Cultured_Cells	E023-H3K27me3.fc.signal.bigwig	https://sites.google.com/site/anshulkundaje/projects/epigenomeroadmap
H3K36me3	Mesenchymal_Stem_Cell_Derived_Adipocyte_Cultured_Cells	E023-H3K36me3.fc.signal.bigwig	https://sites.google.com/site/anshulkundaje/projects/epigenomeroadmap
H3K4me1	Mesenchymal_Stem_Cell_Derived_Adipocyte_Cultured_Cells	E023-H3K4me1.fc.signal.bigwig	https://sites.google.com/site/anshulkundaje/projects/epigenomeroadmap
H3K4me3	Mesenchymal_Stem_Cell_Derived_Adipocyte_Cultured_Cells	E023-H3K4me3.fc.signal.bigwig	https://sites.google.com/site/anshulkundaje/projects/epigenomeroadmap
H3K9ac	Mesenchymal_Stem_Cell_Derived_Adipocyte_Cultured_Cells	E023-H3K9ac.fc.signal.bigwig	https://sites.google.com/site/anshulkundaje/projects/epigenomeroadmap
H3K9me3	Mesenchymal_Stem_Cell_Derived_Adipocyte_Cultured_Cells	E023-H3K9me3.fc.signal.bigwig	https://sites.google.com/site/anshulkundaje/projects/epigenomeroadmap
DnaseSeq	Mobilized_CD34_Primary_Cells_Female	E050-DNase.fc.signal.bigwig	https://sites.google.com/site/anshulkundaje/projects/epigenomeroadmap
H3K27ac	Mobilized_CD34_Primary_Cells_Female	E050-H3K27ac.fc.signal.bigwig	https://sites.google.com/site/anshulkundaje/projects/epigenomeroadmap
H3K27me3	Mobilized_CD34_Primary_Cells_Female	E050-H3K27me3.fc.signal.bigwig	https://sites.google.com/site/anshulkundaje/projects/epigenomeroadmap
H3K36me3	Mobilized_CD34_Primary_Cells_Female	E050-H3K36me3.fc.signal.bigwig	https://sites.google.com/site/anshulkundaje/projects/epigenomeroadmap
H3K4me1	Mobilized_CD34_Primary_Cells_Female	E050-H3K4me1.fc.signal.bigwig	https://sites.google.com/site/anshulkundaje/projects/epigenomeroadmap
H3K4me3	Mobilized_CD34_Primary_Cells_Female	E050-H3K4me3.fc.signal.bigwig	https://sites.google.com/site/anshulkundaje/projects/epigenomeroadmap
H3K9me3	Mobilized_CD34_Primary_Cells_Female	E050-H3K9me3.fc.signal.bigwig	https://sites.google.com/site/anshulkundaje/projects/epigenomeroadmap
DnaseSeq	Mobilized_CD34_Primary_Cells_Male	E051-DNase.fc.signal.bigwig	https://sites.google.com/site/anshulkundaje/projects/epigenomeroadmap
H3K27me3	Mobilized_CD34_Primary_Cells_Male	E051-H3K27me3.fc.signal.bigwig	https://sites.google.com/site/anshulkundaje/projects/epigenomeroadmap
H3K36me3	Mobilized_CD34_Primary_Cells_Male	E051-H3K36me3.fc.signal.bigwig	https://sites.google.com/site/anshulkundaje/projects/epigenomeroadmap
H3K4me1	Mobilized_CD34_Primary_Cells_Male	E051-H3K4me1.fc.signal.bigwig	https://sites.google.com/site/anshulkundaje/projects/epigenomeroadmap
H3K4me3	Mobilized_CD34_Primary_Cells_Male	E051-H3K4me3.fc.signal.bigwig	https://sites.google.com/site/anshulkundaje/projects/epigenomeroadmap
H3K9me3	Mobilized_CD34_Primary_Cells_Male	E051-H3K9me3.fc.signal.bigwig	https://sites.google.com/site/anshulkundaje/projects/epigenomeroadmap
DnaseSeq	Monocytes-CD14+	wgEncodeOpenChromDnaseMonocd14BaseOverlapSignal.bigWig	http://hgdownload.cse.ucsc.edu/goldenPath/hg19/encodeDCC/
DnaseSeq	Monocytes-CD14+_RO01746	wgEncodeUwDnaseMonocd14ro1746RawRep2.bigWig	http://hgdownload.cse.ucsc.edu/goldenPath/hg19/encodeDCC/
H2A.Z	Monocytes-CD14+_RO01746	E124-H2A.Z.fc.signal.bigwig	https://sites.google.com/site/anshulkundaje/projects/epigenomeroadmap
H3K27ac	Monocytes-CD14+_RO01746	E124-H3K27ac.fc.signal.bigwig	https://sites.google.com/site/anshulkundaje/projects/epigenomeroadmap
H3K27me3	Monocytes-CD14+_RO01746	E124-H3K27me3.fc.signal.bigwig	https://sites.google.com/site/anshulkundaje/projects/epigenomeroadmap
H3K36me3	Monocytes-CD14+_RO01746	E124-H3K36me3.fc.signal.bigwig	https://sites.google.com/site/anshulkundaje/projects/epigenomeroadmap
H3K4me1	Monocytes-CD14+_RO01746	E124-H3K4me1.fc.signal.bigwig	https://sites.google.com/site/anshulkundaje/projects/epigenomeroadmap
H3K4me2	Monocytes-CD14+_RO01746	E124-H3K4me2.fc.signal.bigwig	https://sites.google.com/site/anshulkundaje/projects/epigenomeroadmap
H3K4me3	Monocytes-CD14+_RO01746	E124-H3K4me3.fc.signal.bigwig	https://sites.google.com/site/anshulkundaje/projects/epigenomeroadmap
H3K79me2	Monocytes-CD14+_RO01746	E124-H3K79me2.fc.signal.bigwig	https://sites.google.com/site/anshulkundaje/projects/epigenomeroadmap
H3K9ac	Monocytes-CD14+_RO01746	E124-H3K9ac.fc.signal.bigwig	https://sites.google.com/site/anshulkundaje/projects/epigenomeroadmap
H3K9me3	Monocytes-CD14+_RO01746	E124-H3K9me3.fc.signal.bigwig	https://sites.google.com/site/anshulkundaje/projects/epigenomeroadmap
H4K20me1	Monocytes-CD14+_RO01746	E124-H4K20me1.fc.signal.bigwig	https://sites.google.com/site/anshulkundaje/projects/epigenomeroadmap
DnaseSeq	Myometr	wgEncodeOpenChromDnaseMyometrBaseOverlapSignalV2.bigWig	http://hgdownload.cse.ucsc.edu/goldenPath/hg19/encodeDCC/
DnaseDgf	NB4	wgEncodeUwDgfNb4Raw.bigWig	http://hgdownload.cse.ucsc.edu/goldenPath/hg19/encodeDCC/
DnaseSeq	NB4	wgEncodeUwDnaseNb4RawRep1.bigWig	http://hgdownload.cse.ucsc.edu/goldenPath/hg19/encodeDCC/
H3K4me3	NB4	wgEncodeUwHistoneNb4H3k4me3StdAlnRep1.bam_VS_wgEncodeUwHistoneNb4InputStdAlnRep1.bam.fc.signal.bw	http://www.broadinstitute.org/~anshul/projects/encode/rawdata/signal/mar2012/pooledReps/bigwig/macs2signal/foldChange/
CTCF	NB4	wgEncodeUwTfbsNb4CtcfStdAlnRep1.bam_VS_wgEncodeUwTfbsNb4InputStdAlnRep1.bam.fc.signal.bw	http://www.broadinstitute.org/~anshul/projects/encode/rawdata/signal/mar2012/pooledReps/bigwig/macs2signal/foldChange/
MAX	NB4	wgEncodeSydhTfbsNb4MaxStdAlnRep0.bam_VS_wgEncodeSydhTfbsNb4InputStdAlnRep1.bam.fc.signal.bw	http://www.broadinstitute.org/~anshul/projects/encode/rawdata/signal/mar2012/pooledReps/bigwig/macs2signal/foldChange/
MYC	NB4	wgEncodeSydhTfbsNb4CmycStdAlnRep0.bam_VS_wgEncodeSydhTfbsNb4InputStdAlnRep1.bam.fc.signal.bw	http://www.broadinstitute.org/~anshul/projects/encode/rawdata/signal/mar2012/pooledReps/bigwig/macs2signal/foldChange/
POLR2A	NB4	wgEncodeSydhTfbsNb4Pol2StdAlnRep0.bam_VS_wgEncodeSydhTfbsNb4InputStdAlnRep1.bam.fc.signal.bw	http://www.broadinstitute.org/~anshul/projects/encode/rawdata/signal/mar2012/pooledReps/bigwig/macs2signal/foldChange/
DnaseDgf	NH-A	wgEncodeUwDgfNhaRaw.bigWig	http://hgdownload.cse.ucsc.edu/goldenPath/hg19/encodeDCC/
DnaseSeq	NH-A	wgEncodeUwDnaseNhaRawRep1.bigWig	http://hgdownload.cse.ucsc.edu/goldenPath/hg19/encodeDCC/
FaireSeq	NH-A	wgEncodeOpenChromFaireNhaBaseOverlapSignal.bigWig	http://hgdownload.cse.ucsc.edu/goldenPath/hg19/encodeDCC/
CTCF	NH-A	wgEncodeBroadHistoneNhaCtcfStdAlnRep0.bam_VS_wgEncodeBroadHistoneNhaControlStdAlnRep0.bam.fc.signal.bw	http://www.broadinstitute.org/~anshul/projects/encode/rawdata/signal/mar2012/pooledReps/bigwig/macs2signal/foldChange/
EZH2	NH-A	wgEncodeBroadHistoneNhaEzh239875AlnRep0.bam_VS_wgEncodeBroadHistoneNhaControlStdAlnRep0.bam.fc.signal.bw	http://www.broadinstitute.org/~anshul/projects/encode/rawdata/signal/mar2012/pooledReps/bigwig/macs2signal/foldChange/
H2A.Z	NH-A	E125-H2A.Z.fc.signal.bigwig	https://sites.google.com/site/anshulkundaje/projects/epigenomeroadmap
H3K27ac	NH-A	E125-H3K27ac.fc.signal.bigwig	https://sites.google.com/site/anshulkundaje/projects/epigenomeroadmap
H3K27me3	NH-A	E125-H3K27me3.fc.signal.bigwig	https://sites.google.com/site/anshulkundaje/projects/epigenomeroadmap
H3K36me3	NH-A	E125-H3K36me3.fc.signal.bigwig	https://sites.google.com/site/anshulkundaje/projects/epigenomeroadmap
H3K4me1	NH-A	E125-H3K4me1.fc.signal.bigwig	https://sites.google.com/site/anshulkundaje/projects/epigenomeroadmap
H3K4me2	NH-A	E125-H3K4me2.fc.signal.bigwig	https://sites.google.com/site/anshulkundaje/projects/epigenomeroadmap
H3K4me3	NH-A	E125-H3K4me3.fc.signal.bigwig	https://sites.google.com/site/anshulkundaje/projects/epigenomeroadmap
H3K79me2	NH-A	E125-H3K79me2.fc.signal.bigwig	https://sites.google.com/site/anshulkundaje/projects/epigenomeroadmap
H3K9ac	NH-A	E125-H3K9ac.fc.signal.bigwig	https://sites.google.com/site/anshulkundaje/projects/epigenomeroadmap
H3K9me3	NH-A	E125-H3K9me3.fc.signal.bigwig	https://sites.google.com/site/anshulkundaje/projects/epigenomeroadmap
H4K20me1	NH-A	E125-H4K20me1.fc.signal.bigwig	https://sites.google.com/site/anshulkundaje/projects/epigenomeroadmap
FaireSeq	NHBE	wgEncodeOpenChromFaireNhbeBaseOverlapSignal.bigWig	http://hgdownload.cse.ucsc.edu/goldenPath/hg19/encodeDCC/
DnaseSeq	NHBE_RA	wgEncodeUwDnaseNhberaRawRep1.bigWig	http://hgdownload.cse.ucsc.edu/goldenPath/hg19/encodeDCC/
DnaseDgf	NHDF-Ad	wgEncodeUwDgfNhdfadRaw.bigWig	http://hgdownload.cse.ucsc.edu/goldenPath/hg19/encodeDCC/
DnaseSeq	NHDF-Ad	wgEncodeUwDnaseNhdfadRawRep1.bigWig	http://hgdownload.cse.ucsc.edu/goldenPath/hg19/encodeDCC/
CTCF	NHDF-Ad	wgEncodeBroadHistoneNhdfadCtcfStdAlnRep0.bam_VS_wgEncodeBroadHistoneNhdfadControlStdAlnRep0.bam.fc.signal.bw	http://www.broadinstitute.org/~anshul/projects/encode/rawdata/signal/mar2012/pooledReps/bigwig/macs2signal/foldChange/
EZH2	NHDF-Ad	wgEncodeBroadHistoneNhdfadEzh239875AlnRep0.bam_VS_wgEncodeBroadHistoneNhdfadControlStdAlnRep0.bam.fc.signal.bw	http://www.broadinstitute.org/~anshul/projects/encode/rawdata/signal/mar2012/pooledReps/bigwig/macs2signal/foldChange/
H2A.Z	NHDF-Ad	E126-H2A.Z.fc.signal.bigwig	https://sites.google.com/site/anshulkundaje/projects/epigenomeroadmap
H3K27ac	NHDF-Ad	E126-H3K27ac.fc.signal.bigwig	https://sites.google.com/site/anshulkundaje/projects/epigenomeroadmap
H3K27me3	NHDF-Ad	E126-H3K27me3.fc.signal.bigwig	https://sites.google.com/site/anshulkundaje/projects/epigenomeroadmap
H3K36me3	NHDF-Ad	E126-H3K36me3.fc.signal.bigwig	https://sites.google.com/site/anshulkundaje/projects/epigenomeroadmap
H3K4me1	NHDF-Ad	E126-H3K4me1.fc.signal.bigwig	https://sites.google.com/site/anshulkundaje/projects/epigenomeroadmap
H3K4me2	NHDF-Ad	E126-H3K4me2.fc.signal.bigwig	https://sites.google.com/site/anshulkundaje/projects/epigenomeroadmap
H3K4me3	NHDF-Ad	E126-H3K4me3.fc.signal.bigwig	https://sites.google.com/site/anshulkundaje/projects/epigenomeroadmap
H3K79me2	NHDF-Ad	E126-H3K79me2.fc.signal.bigwig	https://sites.google.com/site/anshulkundaje/projects/epigenomeroadmap
H3K9ac	NHDF-Ad	E126-H3K9ac.fc.signal.bigwig	https://sites.google.com/site/anshulkundaje/projects/epigenomeroadmap
H3K9me3	NHDF-Ad	E126-H3K9me3.fc.signal.bigwig	https://sites.google.com/site/anshulkundaje/projects/epigenomeroadmap
H4K20me1	NHDF-Ad	E126-H4K20me1.fc.signal.bigwig	https://sites.google.com/site/anshulkundaje/projects/epigenomeroadmap
DnaseDgf	NHDF-neo	wgEncodeUwDgfNhdfneoRaw.bigWig	http://hgdownload.cse.ucsc.edu/goldenPath/hg19/encodeDCC/
DnaseSeq	NHDF-neo	wgEncodeUwDnaseNhdfneoRawRep1.bigWig	http://hgdownload.cse.ucsc.edu/goldenPath/hg19/encodeDCC/
H3K4me3	NHDF-neo	wgEncodeUwHistoneNhdfneoH3k4me3StdAlnRep0.bam_VS_wgEncodeUwHistoneNhdfneoInputStdAlnRep1.bam.fc.signal.bw	http://www.broadinstitute.org/~anshul/projects/encode/rawdata/signal/mar2012/pooledReps/bigwig/macs2signal/foldChange/
CTCF	NHDF-neo	wgEncodeUwTfbsNhdfneoCtcfStdAlnRep0.bam_VS_wgEncodeUwTfbsNhdfneoInputStdAlnRep1.bam.fc.signal.bw	http://www.broadinstitute.org/~anshul/projects/encode/rawdata/signal/mar2012/pooledReps/bigwig/macs2signal/foldChange/
DnaseSeq	NHEK	wgEncodeUwDnaseNhekRawRep1.bigWig	http://hgdownload.cse.ucsc.edu/goldenPath/hg19/encodeDCC/
FaireSeq	NHEK	wgEncodeOpenChromFaireNhekBaseOverlapSignal.bigWig	http://hgdownload.cse.ucsc.edu/goldenPath/hg19/encodeDCC/
CTCF	NHEK	wgEncodeBroadHistoneNhekCtcfStdAlnRep0.bam_VS_wgEncodeBroadHistoneNhekControlStdAlnRep0.bam.fc.signal.bw	http://www.broadinstitute.org/~anshul/projects/encode/rawdata/signal/mar2012/pooledReps/bigwig/macs2signal/foldChange/
EZH2	NHEK	wgEncodeBroadHistoneNhekEzh239875AlnRep0.bam_VS_wgEncodeBroadHistoneNhekControlStdAlnRep0.bam.fc.signal.bw	http://www.broadinstitute.org/~anshul/projects/encode/rawdata/signal/mar2012/pooledReps/bigwig/macs2signal/foldChange/
H2A.Z	NHEK	E127-H2A.Z.fc.signal.bigwig	https://sites.google.com/site/anshulkundaje/projects/epigenomeroadmap
H3K27ac	NHEK	E127-H3K27ac.fc.signal.bigwig	https://sites.google.com/site/anshulkundaje/projects/epigenomeroadmap
H3K27me3	NHEK	E127-H3K27me3.fc.signal.bigwig	https://sites.google.com/site/anshulkundaje/projects/epigenomeroadmap
H3K36me3	NHEK	E127-H3K36me3.fc.signal.bigwig	https://sites.google.com/site/anshulkundaje/projects/epigenomeroadmap
H3K4me1	NHEK	E127-H3K4me1.fc.signal.bigwig	https://sites.google.com/site/anshulkundaje/projects/epigenomeroadmap
H3K4me2	NHEK	E127-H3K4me2.fc.signal.bigwig	https://sites.google.com/site/anshulkundaje/projects/epigenomeroadmap
H3K4me3	NHEK	E127-H3K4me3.fc.signal.bigwig	https://sites.google.com/site/anshulkundaje/projects/epigenomeroadmap
H3K79me2	NHEK	E127-H3K79me2.fc.signal.bigwig	https://sites.google.com/site/anshulkundaje/projects/epigenomeroadmap
H3K9ac	NHEK	E127-H3K9ac.fc.signal.bigwig	https://sites.google.com/site/anshulkundaje/projects/epigenomeroadmap
H3K9me1	NHEK	E127-H3K9me1.fc.signal.bigwig	https://sites.google.com/site/anshulkundaje/projects/epigenomeroadmap
H3K9me3	NHEK	E127-H3K9me3.fc.signal.bigwig	https://sites.google.com/site/anshulkundaje/projects/epigenomeroadmap
H4K20me1	NHEK	E127-H4K20me1.fc.signal.bigwig	https://sites.google.com/site/anshulkundaje/projects/epigenomeroadmap
Pol2(b)	NHEK	wgEncodeBroadHistoneNhekPol2bStdAlnRep0.bam_VS_wgEncodeBroadHistoneNhekControlStdAlnRep0.bam.fc.signal.bw	http://www.broadinstitute.org/~anshul/projects/encode/rawdata/signal/mar2012/pooledReps/bigwig/macs2signal/foldChange/
RepliSeq	NHEK	wgEncodeUwRepliSeqNhekG1bPctSignalRep1.bigWig	http://hgdownload.cse.ucsc.edu/goldenPath/hg19/encodeDCC/
DnaseDgf	NHLF	wgEncodeUwDgfNhlfRaw.bigWig	http://hgdownload.cse.ucsc.edu/goldenPath/hg19/encodeDCC/
DnaseSeq	NHLF	wgEncodeUwDnaseNhlfRawRep1.bigWig	http://hgdownload.cse.ucsc.edu/goldenPath/hg19/encodeDCC/
CTCF	NHLF	wgEncodeBroadHistoneNhlfCtcfStdAlnRep0.bam_VS_wgEncodeBroadHistoneNhlfControlStdAlnRep0.bam.fc.signal.bw	http://www.broadinstitute.org/~anshul/projects/encode/rawdata/signal/mar2012/pooledReps/bigwig/macs2signal/foldChange/
EZH2	NHLF	wgEncodeBroadHistoneNhlfEzh239875AlnRep0.bam_VS_wgEncodeBroadHistoneNhlfControlStdAlnRep0.bam.fc.signal.bw	http://www.broadinstitute.org/~anshul/projects/encode/rawdata/signal/mar2012/pooledReps/bigwig/macs2signal/foldChange/
H2A.Z	NHLF	E128-H2A.Z.fc.signal.bigwig	https://sites.google.com/site/anshulkundaje/projects/epigenomeroadmap
H3K27ac	NHLF	E128-H3K27ac.fc.signal.bigwig	https://sites.google.com/site/anshulkundaje/projects/epigenomeroadmap
H3K27me3	NHLF	E128-H3K27me3.fc.signal.bigwig	https://sites.google.com/site/anshulkundaje/projects/epigenomeroadmap
H3K36me3	NHLF	E128-H3K36me3.fc.signal.bigwig	https://sites.google.com/site/anshulkundaje/projects/epigenomeroadmap
H3K4me1	NHLF	E128-H3K4me1.fc.signal.bigwig	https://sites.google.com/site/anshulkundaje/projects/epigenomeroadmap
H3K4me2	NHLF	E128-H3K4me2.fc.signal.bigwig	https://sites.google.com/site/anshulkundaje/projects/epigenomeroadmap
H3K4me3	NHLF	E128-H3K4me3.fc.signal.bigwig	https://sites.google.com/site/anshulkundaje/projects/epigenomeroadmap
H3K79me2	NHLF	E128-H3K79me2.fc.signal.bigwig	https://sites.google.com/site/anshulkundaje/projects/epigenomeroadmap
H3K9ac	NHLF	E128-H3K9ac.fc.signal.bigwig	https://sites.google.com/site/anshulkundaje/projects/epigenomeroadmap
H3K9me3	NHLF	E128-H3K9me3.fc.signal.bigwig	https://sites.google.com/site/anshulkundaje/projects/epigenomeroadmap
H4K20me1	NHLF	E128-H4K20me1.fc.signal.bigwig	https://sites.google.com/site/anshulkundaje/projects/epigenomeroadmap
DnaseSeq	NT2-D1	wgEncodeUwDnaseNt2d1RawRep1.bigWig	http://hgdownload.cse.ucsc.edu/goldenPath/hg19/encodeDCC/
SUZ12	NT2-D1	wgEncodeSydhTfbsNt2d1Suz12UcdAlnRep0.bam_VS_wgEncodeSydhTfbsNt2d1InputUcdAlnRep1.bam.fc.signal.bw	http://www.broadinstitute.org/~anshul/projects/encode/rawdata/signal/mar2012/pooledReps/bigwig/macs2signal/foldChange/
YY1	NT2-D1	wgEncodeSydhTfbsNt2d1Yy1UcdAlnRep0.bam_VS_wgEncodeSydhTfbsNt2d1InputUcdAlnRep1.bam.fc.signal.bw	http://www.broadinstitute.org/~anshul/projects/encode/rawdata/signal/mar2012/pooledReps/bigwig/macs2signal/foldChange/
ZNF274	NT2-D1	wgEncodeSydhTfbsNt2d1Znf274UcdAlnRep0.bam_VS_wgEncodeSydhTfbsNt2d1InputUcdAlnRep1.bam.fc.signal.bw	http://www.broadinstitute.org/~anshul/projects/encode/rawdata/signal/mar2012/pooledReps/bigwig/macs2signal/foldChange/
DnaseSeq	Naive_B_cell	wgEncodeOpenChromDnaseNaivebcellBaseOverlapSignal.bigWig	http://hgdownload.cse.ucsc.edu/goldenPath/hg19/encodeDCC/
H3K27me3	Neurosphere_Cultured_Cells_Cortex_Derived	E053-H3K27me3.fc.signal.bigwig	https://sites.google.com/site/anshulkundaje/projects/epigenomeroadmap
H3K36me3	Neurosphere_Cultured_Cells_Cortex_Derived	E053-H3K36me3.fc.signal.bigwig	https://sites.google.com/site/anshulkundaje/projects/epigenomeroadmap
H3K4me1	Neurosphere_Cultured_Cells_Cortex_Derived	E053-H3K4me1.fc.signal.bigwig	https://sites.google.com/site/anshulkundaje/projects/epigenomeroadmap
H3K4me3	Neurosphere_Cultured_Cells_Cortex_Derived	E053-H3K4me3.fc.signal.bigwig	https://sites.google.com/site/anshulkundaje/projects/epigenomeroadmap
H3K9me3	Neurosphere_Cultured_Cells_Cortex_Derived	E053-H3K9me3.fc.signal.bigwig	https://sites.google.com/site/anshulkundaje/projects/epigenomeroadmap
H3K27me3	Neurosphere_Cultured_Cells_Ganglionic_Eminence_Derived	E054-H3K27me3.fc.signal.bigwig	https://sites.google.com/site/anshulkundaje/projects/epigenomeroadmap
H3K36me3	Neurosphere_Cultured_Cells_Ganglionic_Eminence_Derived	E054-H3K36me3.fc.signal.bigwig	https://sites.google.com/site/anshulkundaje/projects/epigenomeroadmap
H3K4me1	Neurosphere_Cultured_Cells_Ganglionic_Eminence_Derived	E054-H3K4me1.fc.signal.bigwig	https://sites.google.com/site/anshulkundaje/projects/epigenomeroadmap
H3K4me3	Neurosphere_Cultured_Cells_Ganglionic_Eminence_Derived	E054-H3K4me3.fc.signal.bigwig	https://sites.google.com/site/anshulkundaje/projects/epigenomeroadmap
H3K9me3	Neurosphere_Cultured_Cells_Ganglionic_Eminence_Derived	E054-H3K9me3.fc.signal.bigwig	https://sites.google.com/site/anshulkundaje/projects/epigenomeroadmap
DnaseSeq	Olf_neurosphere	wgEncodeOpenChromDnaseOlfneurosphereBaseOverlapSignal.bigWig	http://hgdownload.cse.ucsc.edu/goldenPath/hg19/encodeDCC/
DnaseSeq	Osteobl	wgEncodeOpenChromDnaseOsteoblBaseOverlapSignal.bigWig	http://hgdownload.cse.ucsc.edu/goldenPath/hg19/encodeDCC/
CTCF	Osteobl	wgEncodeBroadHistoneOsteoblCtcfStdAlnRep0.bam_VS_wgEncodeBroadHistoneOsteoblControlStdAlnRep0.bam.fc.signal.bw	http://www.broadinstitute.org/~anshul/projects/encode/rawdata/signal/mar2012/pooledReps/bigwig/macs2signal/foldChange/
H2A.Z	Osteobl	E129-H2A.Z.fc.signal.bigwig	https://sites.google.com/site/anshulkundaje/projects/epigenomeroadmap
H3K27ac	Osteobl	E129-H3K27ac.fc.signal.bigwig	https://sites.google.com/site/anshulkundaje/projects/epigenomeroadmap
H3K27me3	Osteobl	E129-H3K27me3.fc.signal.bigwig	https://sites.google.com/site/anshulkundaje/projects/epigenomeroadmap
H3K36me3	Osteobl	E129-H3K36me3.fc.signal.bigwig	https://sites.google.com/site/anshulkundaje/projects/epigenomeroadmap
H3K4me1	Osteobl	E129-H3K4me1.fc.signal.bigwig	https://sites.google.com/site/anshulkundaje/projects/epigenomeroadmap
H3K4me2	Osteobl	E129-H3K4me2.fc.signal.bigwig	https://sites.google.com/site/anshulkundaje/projects/epigenomeroadmap
H3K4me3	Osteobl	E129-H3K4me3.fc.signal.bigwig	https://sites.google.com/site/anshulkundaje/projects/epigenomeroadmap
H3K79me2	Osteobl	E129-H3K79me2.fc.signal.bigwig	https://sites.google.com/site/anshulkundaje/projects/epigenomeroadmap
H3K9me3	Osteobl	E129-H3K9me3.fc.signal.bigwig	https://sites.google.com/site/anshulkundaje/projects/epigenomeroadmap
H4K20me1	Osteobl	E129-H4K20me1.fc.signal.bigwig	https://sites.google.com/site/anshulkundaje/projects/epigenomeroadmap
DnaseSeq	Ovary	E097-DNase.fc.signal.bigwig	https://sites.google.com/site/anshulkundaje/projects/epigenomeroadmap
H3K27ac	Ovary	E097-H3K27ac.fc.signal.bigwig	https://sites.google.com/site/anshulkundaje/projects/epigenomeroadmap
H3K27me3	Ovary	E097-H3K27me3.fc.signal.bigwig	https://sites.google.com/site/anshulkundaje/projects/epigenomeroadmap
H3K36me3	Ovary	E097-H3K36me3.fc.signal.bigwig	https://sites.google.com/site/anshulkundaje/projects/epigenomeroadmap
H3K4me1	Ovary	E097-H3K4me1.fc.signal.bigwig	https://sites.google.com/site/anshulkundaje/projects/epigenomeroadmap
H3K4me3	Ovary	E097-H3K4me3.fc.signal.bigwig	https://sites.google.com/site/anshulkundaje/projects/epigenomeroadmap
H3K9me3	Ovary	E097-H3K9me3.fc.signal.bigwig	https://sites.google.com/site/anshulkundaje/projects/epigenomeroadmap
DnaseSeq	PANC-1	wgEncodeUwDnasePanc1RawRep1.bigWig	http://hgdownload.cse.ucsc.edu/goldenPath/hg19/encodeDCC/
H3K4me3	PANC-1	wgEncodeUwHistonePanc1H3k04me3StdAlnRep0.bam_VS_wgEncodeUwHistonePanc1InputStdAlnRep1.bam.fc.signal.bw	http://www.broadinstitute.org/~anshul/projects/encode/rawdata/signal/mar2012/pooledReps/bigwig/macs2signal/foldChange/
POLR2A	PANC-1	wgEncodeHaibTfbsPanc1Pol24h8V0416101AlnRep0.bam_VS_wgEncodeHaibTfbsPanc1RxlchPcr2xAlnRep0.bam.fc.signal.bw	http://www.broadinstitute.org/~anshul/projects/encode/rawdata/signal/mar2012/pooledReps/bigwig/macs2signal/foldChange/
REST	PANC-1	wgEncodeHaibTfbsPanc1NrsfPcr2xAlnRep0.bam_VS_wgEncodeHaibTfbsPanc1RxlchPcr2xAlnRep0.bam.fc.signal.bw	http://www.broadinstitute.org/~anshul/projects/encode/rawdata/signal/mar2012/pooledReps/bigwig/macs2signal/foldChange/
SIN3A	PANC-1	wgEncodeHaibTfbsPanc1Sin3ak20V0416101AlnRep0.bam_VS_wgEncodeHaibTfbsPanc1RxlchPcr2xAlnRep0.bam.fc.signal.bw	http://www.broadinstitute.org/~anshul/projects/encode/rawdata/signal/mar2012/pooledReps/bigwig/macs2signal/foldChange/
TCF7L2	PANC-1	wgEncodeSydhTfbsPanc1Tcf7l2UcdAlnRep0.bam_VS_wgEncodeSydhTfbsPanc1InputUcdAlnRep1.bam.fc.signal.bw	http://www.broadinstitute.org/~anshul/projects/encode/rawdata/signal/mar2012/pooledReps/bigwig/macs2signal/foldChange/
GATA1	PBDE	wgEncodeSydhTfbsPbdeGata1UcdAlnRep0.bam_VS_wgEncodeSydhTfbsPbdeInputUcdAln.bam.fc.signal.bw	http://www.broadinstitute.org/~anshul/projects/encode/rawdata/signal/mar2012/pooledReps/bigwig/macs2signal/foldChange/
POLR2A	PBDE	wgEncodeSydhTfbsPbdePol2UcdAlnRep0.bam_VS_wgEncodeSydhTfbsPbdeInputUcdAln.bam.fc.signal.bw	http://www.broadinstitute.org/~anshul/projects/encode/rawdata/signal/mar2012/pooledReps/bigwig/macs2signal/foldChange/
GATA1	PBDEFetal	wgEncodeSydhTfbsPbdefetalGata1UcdAlnRep0.bam_VS_wgEncodeSydhTfbsPbdefetalInputUcdAln.bam.fc.signal.bw	http://www.broadinstitute.org/~anshul/projects/encode/rawdata/signal/mar2012/pooledReps/bigwig/macs2signal/foldChange/
FOXP2	PFSK-1	wgEncodeHaibTfbsPfsk1Foxp2Pcr2xAlnRep0.bam_VS_wgEncodeHaibTfbsPfsk1RxlchPcr2xAlnRep0.bam.fc.signal.bw	http://www.broadinstitute.org/~anshul/projects/encode/rawdata/signal/mar2012/pooledReps/bigwig/macs2signal/foldChange/
POLR2A	PFSK-1	wgEncodeHaibTfbsPfsk1Pol24h8V0416101AlnRep0.bam_VS_wgEncodeHaibTfbsPfsk1RxlchPcr2xAlnRep0.bam.fc.signal.bw	http://www.broadinstitute.org/~anshul/projects/encode/rawdata/signal/mar2012/pooledReps/bigwig/macs2signal/foldChange/
REST	PFSK-1	wgEncodeHaibTfbsPfsk1NrsfPcr2xAlnRep0.bam_VS_wgEncodeHaibTfbsPfsk1RxlchPcr2xAlnRep0.bam.fc.signal.bw	http://www.broadinstitute.org/~anshul/projects/encode/rawdata/signal/mar2012/pooledReps/bigwig/macs2signal/foldChange/
SIN3A	PFSK-1	wgEncodeHaibTfbsPfsk1Sin3ak20V0416101AlnRep0.bam_VS_wgEncodeHaibTfbsPfsk1RxlchPcr2xAlnRep0.bam.fc.signal.bw	http://www.broadinstitute.org/~anshul/projects/encode/rawdata/signal/mar2012/pooledReps/bigwig/macs2signal/foldChange/
TAF1	PFSK-1	wgEncodeHaibTfbsPfsk1Taf1V0416101AlnRep0.bam_VS_wgEncodeHaibTfbsPfsk1RxlchPcr2xAlnRep0.bam.fc.signal.bw	http://www.broadinstitute.org/~anshul/projects/encode/rawdata/signal/mar2012/pooledReps/bigwig/macs2signal/foldChange/
DnaseSeq	PanIsletD	wgEncodeOpenChromDnasePanisdBaseOverlapSignal.bigWig	http://hgdownload.cse.ucsc.edu/goldenPath/hg19/encodeDCC/
DnaseSeq	PanIslets	wgEncodeOpenChromDnasePanisletsBaseOverlapSignal.bigWig	http://hgdownload.cse.ucsc.edu/goldenPath/hg19/encodeDCC/
FaireSeq	PanIslets	wgEncodeOpenChromFairePanisletsBaseOverlapSignal.bigWig	http://hgdownload.cse.ucsc.edu/goldenPath/hg19/encodeDCC/
FaireSeq	Pancreas_OC	wgEncodeOpenChromFairePancreasocBaseOverlapSignal.bigWig	http://hgdownload.cse.ucsc.edu/goldenPath/hg19/encodeDCC/
H3K27ac	Pancreatic_Islets	E087-H3K27ac.fc.signal.bigwig	https://sites.google.com/site/anshulkundaje/projects/epigenomeroadmap
H3K27me3	Pancreatic_Islets	E087-H3K27me3.fc.signal.bigwig	https://sites.google.com/site/anshulkundaje/projects/epigenomeroadmap
H3K36me3	Pancreatic_Islets	E087-H3K36me3.fc.signal.bigwig	https://sites.google.com/site/anshulkundaje/projects/epigenomeroadmap
H3K4me1	Pancreatic_Islets	E087-H3K4me1.fc.signal.bigwig	https://sites.google.com/site/anshulkundaje/projects/epigenomeroadmap
H3K4me3	Pancreatic_Islets	E087-H3K4me3.fc.signal.bigwig	https://sites.google.com/site/anshulkundaje/projects/epigenomeroadmap
H3K9ac	Pancreatic_Islets	E087-H3K9ac.fc.signal.bigwig	https://sites.google.com/site/anshulkundaje/projects/epigenomeroadmap
H3K9me3	Pancreatic_Islets	E087-H3K9me3.fc.signal.bigwig	https://sites.google.com/site/anshulkundaje/projects/epigenomeroadmap
DnaseSeq	Penis_Foreskin_Fibroblast_Primary_Cells_skin01	E055-DNase.fc.signal.bigwig	https://sites.google.com/site/anshulkundaje/projects/epigenomeroadmap
H3K27ac	Penis_Foreskin_Fibroblast_Primary_Cells_skin01	E055-H3K27ac.fc.signal.bigwig	https://sites.google.com/site/anshulkundaje/projects/epigenomeroadmap
H3K27me3	Penis_Foreskin_Fibroblast_Primary_Cells_skin01	E055-H3K27me3.fc.signal.bigwig	https://sites.google.com/site/anshulkundaje/projects/epigenomeroadmap
H3K36me3	Penis_Foreskin_Fibroblast_Primary_Cells_skin01	E055-H3K36me3.fc.signal.bigwig	https://sites.google.com/site/anshulkundaje/projects/epigenomeroadmap
H3K4me1	Penis_Foreskin_Fibroblast_Primary_Cells_skin01	E055-H3K4me1.fc.signal.bigwig	https://sites.google.com/site/anshulkundaje/projects/epigenomeroadmap
H3K4me3	Penis_Foreskin_Fibroblast_Primary_Cells_skin01	E055-H3K4me3.fc.signal.bigwig	https://sites.google.com/site/anshulkundaje/projects/epigenomeroadmap
H3K9me3	Penis_Foreskin_Fibroblast_Primary_Cells_skin01	E055-H3K9me3.fc.signal.bigwig	https://sites.google.com/site/anshulkundaje/projects/epigenomeroadmap
DnaseSeq	Penis_Foreskin_Fibroblast_Primary_Cells_skin02	E056-DNase.fc.signal.bigwig	https://sites.google.com/site/anshulkundaje/projects/epigenomeroadmap
H3K27ac	Penis_Foreskin_Fibroblast_Primary_Cells_skin02	E056-H3K27ac.fc.signal.bigwig	https://sites.google.com/site/anshulkundaje/projects/epigenomeroadmap
H3K27me3	Penis_Foreskin_Fibroblast_Primary_Cells_skin02	E056-H3K27me3.fc.signal.bigwig	https://sites.google.com/site/anshulkundaje/projects/epigenomeroadmap
H3K36me3	Penis_Foreskin_Fibroblast_Primary_Cells_skin02	E056-H3K36me3.fc.signal.bigwig	https://sites.google.com/site/anshulkundaje/projects/epigenomeroadmap
H3K4me1	Penis_Foreskin_Fibroblast_Primary_Cells_skin02	E056-H3K4me1.fc.signal.bigwig	https://sites.google.com/site/anshulkundaje/projects/epigenomeroadmap
H3K4me3	Penis_Foreskin_Fibroblast_Primary_Cells_skin02	E056-H3K4me3.fc.signal.bigwig	https://sites.google.com/site/anshulkundaje/projects/epigenomeroadmap
H3K9me3	Penis_Foreskin_Fibroblast_Primary_Cells_skin02	E056-H3K9me3.fc.signal.bigwig	https://sites.google.com/site/anshulkundaje/projects/epigenomeroadmap
DnaseSeq	Penis_Foreskin_Keratinocyte_Primary_Cells_skin02	E057-DNase.fc.signal.bigwig	https://sites.google.com/site/anshulkundaje/projects/epigenomeroadmap
H3K27me3	Penis_Foreskin_Keratinocyte_Primary_Cells_skin02	E057-H3K27me3.fc.signal.bigwig	https://sites.google.com/site/anshulkundaje/projects/epigenomeroadmap
H3K36me3	Penis_Foreskin_Keratinocyte_Primary_Cells_skin02	E057-H3K36me3.fc.signal.bigwig	https://sites.google.com/site/anshulkundaje/projects/epigenomeroadmap
H3K4me1	Penis_Foreskin_Keratinocyte_Primary_Cells_skin02	E057-H3K4me1.fc.signal.bigwig	https://sites.google.com/site/anshulkundaje/projects/epigenomeroadmap
H3K4me3	Penis_Foreskin_Keratinocyte_Primary_Cells_skin02	E057-H3K4me3.fc.signal.bigwig	https://sites.google.com/site/anshulkundaje/projects/epigenomeroadmap
H3K9me3	Penis_Foreskin_Keratinocyte_Primary_Cells_skin02	E057-H3K9me3.fc.signal.bigwig	https://sites.google.com/site/anshulkundaje/projects/epigenomeroadmap
H3K27ac	Penis_Foreskin_Keratinocyte_Primary_Cells_skin03	E058-H3K27ac.fc.signal.bigwig	https://sites.google.com/site/anshulkundaje/projects/epigenomeroadmap
H3K27me3	Penis_Foreskin_Keratinocyte_Primary_Cells_skin03	E058-H3K27me3.fc.signal.bigwig	https://sites.google.com/site/anshulkundaje/projects/epigenomeroadmap
H3K36me3	Penis_Foreskin_Keratinocyte_Primary_Cells_skin03	E058-H3K36me3.fc.signal.bigwig	https://sites.google.com/site/anshulkundaje/projects/epigenomeroadmap
H3K4me1	Penis_Foreskin_Keratinocyte_Primary_Cells_skin03	E058-H3K4me1.fc.signal.bigwig	https://sites.google.com/site/anshulkundaje/projects/epigenomeroadmap
H3K4me3	Penis_Foreskin_Keratinocyte_Primary_Cells_skin03	E058-H3K4me3.fc.signal.bigwig	https://sites.google.com/site/anshulkundaje/projects/epigenomeroadmap
H3K9me3	Penis_Foreskin_Keratinocyte_Primary_Cells_skin03	E058-H3K9me3.fc.signal.bigwig	https://sites.google.com/site/anshulkundaje/projects/epigenomeroadmap
DnaseSeq	Penis_Foreskin_Melanocyte_Primary_Cells_skin01	E059-DNase.fc.signal.bigwig	https://sites.google.com/site/anshulkundaje/projects/epigenomeroadmap
H3K27ac	Penis_Foreskin_Melanocyte_Primary_Cells_skin01	E059-H3K27ac.fc.signal.bigwig	https://sites.google.com/site/anshulkundaje/projects/epigenomeroadmap
H3K27me3	Penis_Foreskin_Melanocyte_Primary_Cells_skin01	E059-H3K27me3.fc.signal.bigwig	https://sites.google.com/site/anshulkundaje/projects/epigenomeroadmap
H3K36me3	Penis_Foreskin_Melanocyte_Primary_Cells_skin01	E059-H3K36me3.fc.signal.bigwig	https://sites.google.com/site/anshulkundaje/projects/epigenomeroadmap
H3K4me1	Penis_Foreskin_Melanocyte_Primary_Cells_skin01	E059-H3K4me1.fc.signal.bigwig	https://sites.google.com/site/anshulkundaje/projects/epigenomeroadmap
H3K4me3	Penis_Foreskin_Melanocyte_Primary_Cells_skin01	E059-H3K4me3.fc.signal.bigwig	https://sites.google.com/site/anshulkundaje/projects/epigenomeroadmap
H3K9me3	Penis_Foreskin_Melanocyte_Primary_Cells_skin01	E059-H3K9me3.fc.signal.bigwig	https://sites.google.com/site/anshulkundaje/projects/epigenomeroadmap
H3K27ac	Penis_Foreskin_Melanocyte_Primary_Cells_skin03	E061-H3K27ac.fc.signal.bigwig	https://sites.google.com/site/anshulkundaje/projects/epigenomeroadmap
H3K27me3	Penis_Foreskin_Melanocyte_Primary_Cells_skin03	E061-H3K27me3.fc.signal.bigwig	https://sites.google.com/site/anshulkundaje/projects/epigenomeroadmap
H3K36me3	Penis_Foreskin_Melanocyte_Primary_Cells_skin03	E061-H3K36me3.fc.signal.bigwig	https://sites.google.com/site/anshulkundaje/projects/epigenomeroadmap
H3K4me1	Penis_Foreskin_Melanocyte_Primary_Cells_skin03	E061-H3K4me1.fc.signal.bigwig	https://sites.google.com/site/anshulkundaje/projects/epigenomeroadmap
H3K4me3	Penis_Foreskin_Melanocyte_Primary_Cells_skin03	E061-H3K4me3.fc.signal.bigwig	https://sites.google.com/site/anshulkundaje/projects/epigenomeroadmap
H3K9me3	Penis_Foreskin_Melanocyte_Primary_Cells_skin03	E061-H3K9me3.fc.signal.bigwig	https://sites.google.com/site/anshulkundaje/projects/epigenomeroadmap
H3K27ac	Peripheral_Blood_Mononuclear_Primary_Cells	E062-H3K27ac.fc.signal.bigwig	https://sites.google.com/site/anshulkundaje/projects/epigenomeroadmap
H3K27me3	Peripheral_Blood_Mononuclear_Primary_Cells	E062-H3K27me3.fc.signal.bigwig	https://sites.google.com/site/anshulkundaje/projects/epigenomeroadmap
H3K36me3	Peripheral_Blood_Mononuclear_Primary_Cells	E062-H3K36me3.fc.signal.bigwig	https://sites.google.com/site/anshulkundaje/projects/epigenomeroadmap
H3K4me1	Peripheral_Blood_Mononuclear_Primary_Cells	E062-H3K4me1.fc.signal.bigwig	https://sites.google.com/site/anshulkundaje/projects/epigenomeroadmap
H3K4me3	Peripheral_Blood_Mononuclear_Primary_Cells	E062-H3K4me3.fc.signal.bigwig	https://sites.google.com/site/anshulkundaje/projects/epigenomeroadmap
H3K9ac	Peripheral_Blood_Mononuclear_Primary_Cells	E062-H3K9ac.fc.signal.bigwig	https://sites.google.com/site/anshulkundaje/projects/epigenomeroadmap
H3K9me3	Peripheral_Blood_Mononuclear_Primary_Cells	E062-H3K9me3.fc.signal.bigwig	https://sites.google.com/site/anshulkundaje/projects/epigenomeroadmap
H3K27ac	Placenta_Amnion	E099-H3K27ac.fc.signal.bigwig	https://sites.google.com/site/anshulkundaje/projects/epigenomeroadmap
H3K27me3	Placenta_Amnion	E099-H3K27me3.fc.signal.bigwig	https://sites.google.com/site/anshulkundaje/projects/epigenomeroadmap
H3K36me3	Placenta_Amnion	E099-H3K36me3.fc.signal.bigwig	https://sites.google.com/site/anshulkundaje/projects/epigenomeroadmap
H3K4me1	Placenta_Amnion	E099-H3K4me1.fc.signal.bigwig	https://sites.google.com/site/anshulkundaje/projects/epigenomeroadmap
H3K4me3	Placenta_Amnion	E099-H3K4me3.fc.signal.bigwig	https://sites.google.com/site/anshulkundaje/projects/epigenomeroadmap
H3K9me3	Placenta_Amnion	E099-H3K9me3.fc.signal.bigwig	https://sites.google.com/site/anshulkundaje/projects/epigenomeroadmap
DnaseSeq	PrEC	wgEncodeUwDnasePrecRawRep1.bigWig	http://hgdownload.cse.ucsc.edu/goldenPath/hg19/encodeDCC/
DnaseSeq	ProgFib	wgEncodeOpenChromDnaseProgfibBaseOverlapSignal.bigWig	http://hgdownload.cse.ucsc.edu/goldenPath/hg19/encodeDCC/
DnaseSeq	Psoas_Muscle	E100-DNase.fc.signal.bigwig	https://sites.google.com/site/anshulkundaje/projects/epigenomeroadmap
H3K27ac	Psoas_Muscle	E100-H3K27ac.fc.signal.bigwig	https://sites.google.com/site/anshulkundaje/projects/epigenomeroadmap
H3K27me3	Psoas_Muscle	E100-H3K27me3.fc.signal.bigwig	https://sites.google.com/site/anshulkundaje/projects/epigenomeroadmap
H3K36me3	Psoas_Muscle	E100-H3K36me3.fc.signal.bigwig	https://sites.google.com/site/anshulkundaje/projects/epigenomeroadmap
H3K4me1	Psoas_Muscle	E100-H3K4me1.fc.signal.bigwig	https://sites.google.com/site/anshulkundaje/projects/epigenomeroadmap
H3K4me3	Psoas_Muscle	E100-H3K4me3.fc.signal.bigwig	https://sites.google.com/site/anshulkundaje/projects/epigenomeroadmap
H3K9me3	Psoas_Muscle	E100-H3K9me3.fc.signal.bigwig	https://sites.google.com/site/anshulkundaje/projects/epigenomeroadmap
DnaseSeq	Psoas_muscle_OC	wgEncodeOpenChromDnasePsoasmuscleocBaseOverlapSignal.bigWig	http://hgdownload.cse.ucsc.edu/goldenPath/hg19/encodeDCC/
FaireSeq	RCC_7860	wgEncodeOpenChromFaireRcc7860BaseOverlapSignal.bigWig	http://hgdownload.cse.ucsc.edu/goldenPath/hg19/encodeDCC/
DnaseDgf	RPMI-7951	wgEncodeUwDgfRpmi7951Raw.bigWig	http://hgdownload.cse.ucsc.edu/goldenPath/hg19/encodeDCC/
DnaseSeq	RPMI-7951	wgEncodeUwDnaseRpmi7951RawRep1.bigWig	http://hgdownload.cse.ucsc.edu/goldenPath/hg19/encodeDCC/
DnaseSeq	RPTEC	wgEncodeUwDnaseRptecRawRep1.bigWig	http://hgdownload.cse.ucsc.edu/goldenPath/hg19/encodeDCC/
H3K4me3	RPTEC	wgEncodeUwHistoneRptecH3k04me3StdAlnRep0.bam_VS_wgEncodeUwHistoneRptecInputStdAlnRep1.bam.fc.signal.bw	http://www.broadinstitute.org/~anshul/projects/encode/rawdata/signal/mar2012/pooledReps/bigwig/macs2signal/foldChange/
CTCF	RPTEC	wgEncodeUwTfbsRptecCtcfStdAlnRep0.bam_VS_wgEncodeUwTfbsRptecInputStdAlnRep1.bam.fc.signal.bw	http://www.broadinstitute.org/~anshul/projects/encode/rawdata/signal/mar2012/pooledReps/bigwig/macs2signal/foldChange/
DnaseSeq	RWPE1	wgEncodeOpenChromDnaseRwpe1BaseOverlapSignal.bigWig	http://hgdownload.cse.ucsc.edu/goldenPath/hg19/encodeDCC/
POLR2A	Raji	wgEncodeSydhTfbsRajiPol2UcdAlnRep0.bam_VS_wgEncodeSydhTfbsRajiInputUcdAln.bam.fc.signal.bw	http://www.broadinstitute.org/~anshul/projects/encode/rawdata/signal/mar2012/pooledReps/bigwig/macs2signal/foldChange/
H3K27ac	Rectal_Mucosa.Donor_29	E101-H3K27ac.fc.signal.bigwig	https://sites.google.com/site/anshulkundaje/projects/epigenomeroadmap
H3K27me3	Rectal_Mucosa.Donor_29	E101-H3K27me3.fc.signal.bigwig	https://sites.google.com/site/anshulkundaje/projects/epigenomeroadmap
H3K36me3	Rectal_Mucosa.Donor_29	E101-H3K36me3.fc.signal.bigwig	https://sites.google.com/site/anshulkundaje/projects/epigenomeroadmap
H3K4me1	Rectal_Mucosa.Donor_29	E101-H3K4me1.fc.signal.bigwig	https://sites.google.com/site/anshulkundaje/projects/epigenomeroadmap
H3K4me3	Rectal_Mucosa.Donor_29	E101-H3K4me3.fc.signal.bigwig	https://sites.google.com/site/anshulkundaje/projects/epigenomeroadmap
H3K9ac	Rectal_Mucosa.Donor_29	E101-H3K9ac.fc.signal.bigwig	https://sites.google.com/site/anshulkundaje/projects/epigenomeroadmap
H3K9me3	Rectal_Mucosa.Donor_29	E101-H3K9me3.fc.signal.bigwig	https://sites.google.com/site/anshulkundaje/projects/epigenomeroadmap
H3K27ac	Rectal_Mucosa.Donor_31	E102-H3K27ac.fc.signal.bigwig	https://sites.google.com/site/anshulkundaje/projects/epigenomeroadmap
H3K27me3	Rectal_Mucosa.Donor_31	E102-H3K27me3.fc.signal.bigwig	https://sites.google.com/site/anshulkundaje/projects/epigenomeroadmap
H3K36me3	Rectal_Mucosa.Donor_31	E102-H3K36me3.fc.signal.bigwig	https://sites.google.com/site/anshulkundaje/projects/epigenomeroadmap
H3K4me1	Rectal_Mucosa.Donor_31	E102-H3K4me1.fc.signal.bigwig	https://sites.google.com/site/anshulkundaje/projects/epigenomeroadmap
H3K4me3	Rectal_Mucosa.Donor_31	E102-H3K4me3.fc.signal.bigwig	https://sites.google.com/site/anshulkundaje/projects/epigenomeroadmap
H3K9ac	Rectal_Mucosa.Donor_31	E102-H3K9ac.fc.signal.bigwig	https://sites.google.com/site/anshulkundaje/projects/epigenomeroadmap
H3K9me3	Rectal_Mucosa.Donor_31	E102-H3K9me3.fc.signal.bigwig	https://sites.google.com/site/anshulkundaje/projects/epigenomeroadmap
H3K27ac	Rectal_Smooth_Muscle	E103-H3K27ac.fc.signal.bigwig	https://sites.google.com/site/anshulkundaje/projects/epigenomeroadmap
H3K27me3	Rectal_Smooth_Muscle	E103-H3K27me3.fc.signal.bigwig	https://sites.google.com/site/anshulkundaje/projects/epigenomeroadmap
H3K36me3	Rectal_Smooth_Muscle	E103-H3K36me3.fc.signal.bigwig	https://sites.google.com/site/anshulkundaje/projects/epigenomeroadmap
H3K4me1	Rectal_Smooth_Muscle	E103-H3K4me1.fc.signal.bigwig	https://sites.google.com/site/anshulkundaje/projects/epigenomeroadmap
H3K4me3	Rectal_Smooth_Muscle	E103-H3K4me3.fc.signal.bigwig	https://sites.google.com/site/anshulkundaje/projects/epigenomeroadmap
H3K9ac	Rectal_Smooth_Muscle	E103-H3K9ac.fc.signal.bigwig	https://sites.google.com/site/anshulkundaje/projects/epigenomeroadmap
H3K9me3	Rectal_Smooth_Muscle	E103-H3K9me3.fc.signal.bigwig	https://sites.google.com/site/anshulkundaje/projects/epigenomeroadmap
H3K27ac	Right_Atrium	E104-H3K27ac.fc.signal.bigwig	https://sites.google.com/site/anshulkundaje/projects/epigenomeroadmap
H3K27me3	Right_Atrium	E104-H3K27me3.fc.signal.bigwig	https://sites.google.com/site/anshulkundaje/projects/epigenomeroadmap
H3K36me3	Right_Atrium	E104-H3K36me3.fc.signal.bigwig	https://sites.google.com/site/anshulkundaje/projects/epigenomeroadmap
H3K4me1	Right_Atrium	E104-H3K4me1.fc.signal.bigwig	https://sites.google.com/site/anshulkundaje/projects/epigenomeroadmap
H3K4me3	Right_Atrium	E104-H3K4me3.fc.signal.bigwig	https://sites.google.com/site/anshulkundaje/projects/epigenomeroadmap
H3K9me3	Right_Atrium	E104-H3K9me3.fc.signal.bigwig	https://sites.google.com/site/anshulkundaje/projects/epigenomeroadmap
H3K27ac	Right_Ventricle	E105-H3K27ac.fc.signal.bigwig	https://sites.google.com/site/anshulkundaje/projects/epigenomeroadmap
H3K27me3	Right_Ventricle	E105-H3K27me3.fc.signal.bigwig	https://sites.google.com/site/anshulkundaje/projects/epigenomeroadmap
H3K36me3	Right_Ventricle	E105-H3K36me3.fc.signal.bigwig	https://sites.google.com/site/anshulkundaje/projects/epigenomeroadmap
H3K4me1	Right_Ventricle	E105-H3K4me1.fc.signal.bigwig	https://sites.google.com/site/anshulkundaje/projects/epigenomeroadmap
H3K4me3	Right_Ventricle	E105-H3K4me3.fc.signal.bigwig	https://sites.google.com/site/anshulkundaje/projects/epigenomeroadmap
H3K9me3	Right_Ventricle	E105-H3K9me3.fc.signal.bigwig	https://sites.google.com/site/anshulkundaje/projects/epigenomeroadmap
DnaseDgf	SAEC	wgEncodeUwDgfSaecRaw.bigWig	http://hgdownload.cse.ucsc.edu/goldenPath/hg19/encodeDCC/
DnaseSeq	SAEC	wgEncodeUwDnaseSaecRawRep1.bigWig	http://hgdownload.cse.ucsc.edu/goldenPath/hg19/encodeDCC/
H3K27me3	SAEC	wgEncodeUwHistoneSaecH3k27me3StdAlnRep0.bam_VS_wgEncodeUwHistoneSaecInputStdAlnRep1.bam.fc.signal.bw	http://www.broadinstitute.org/~anshul/projects/encode/rawdata/signal/mar2012/pooledReps/bigwig/macs2signal/foldChange/
H3K36me3	SAEC	wgEncodeUwHistoneSaecH3k36me3StdAlnRep0.bam_VS_wgEncodeUwHistoneSaecInputStdAlnRep1.bam.fc.signal.bw	http://www.broadinstitute.org/~anshul/projects/encode/rawdata/signal/mar2012/pooledReps/bigwig/macs2signal/foldChange/
H3K4me3	SAEC	wgEncodeUwHistoneSaecH3k4me3StdAlnRep0.bam_VS_wgEncodeUwHistoneSaecInputStdAlnRep1.bam.fc.signal.bw	http://www.broadinstitute.org/~anshul/projects/encode/rawdata/signal/mar2012/pooledReps/bigwig/macs2signal/foldChange/
CTCF	SAEC	wgEncodeUwTfbsSaecCtcfStdAlnRep0.bam_VS_wgEncodeUwTfbsSaecInputStdAlnRep1.bam.fc.signal.bw	http://www.broadinstitute.org/~anshul/projects/encode/rawdata/signal/mar2012/pooledReps/bigwig/macs2signal/foldChange/
GATA2	SH-SY5Y	wgEncodeSydhTfbsShsy5yGata2UcdAlnRep0.bam_VS_wgEncodeSydhTfbsShsy5yInputUcdAln.bam.fc.signal.bw	http://www.broadinstitute.org/~anshul/projects/encode/rawdata/signal/mar2012/pooledReps/bigwig/macs2signal/foldChange/
GATA3	SH-SY5Y	wgEncodeSydhTfbsShsy5yGata3sc269sc269UcdAlnRep0.bam_VS_wgEncodeSydhTfbsShsy5yInputUcdAln.bam.fc.signal.bw	http://www.broadinstitute.org/~anshul/projects/encode/rawdata/signal/mar2012/pooledReps/bigwig/macs2signal/foldChange/
DnaseSeq	SK-N-MC	wgEncodeUwDnaseSknmcRawRep1.bigWig	http://hgdownload.cse.ucsc.edu/goldenPath/hg19/encodeDCC/
H3K4me3	SK-N-MC	wgEncodeUwHistoneSknmcH3k04me3StdAlnRep0.bam_VS_wgEncodeUwHistoneSknmcInputStdAlnRep1.bam.fc.signal.bw	http://www.broadinstitute.org/~anshul/projects/encode/rawdata/signal/mar2012/pooledReps/bigwig/macs2signal/foldChange/
FOXP2	SK-N-MC	wgEncodeHaibTfbsSknmcFoxp2Pcr2xAlnRep0.bam_VS_wgEncodeHaibTfbsSknmcRxlchPcr2xAlnRep0.bam.fc.signal.bw	http://www.broadinstitute.org/~anshul/projects/encode/rawdata/signal/mar2012/pooledReps/bigwig/macs2signal/foldChange/
POLR2A	SK-N-MC	wgEncodeHaibTfbsSknmcPol24h8V0416101AlnRep0.bam_VS_wgEncodeHaibTfbsSknmcRxlchPcr2xAlnRep0.bam.fc.signal.bw	http://www.broadinstitute.org/~anshul/projects/encode/rawdata/signal/mar2012/pooledReps/bigwig/macs2signal/foldChange/
DnaseSeq	SK-N-SH	wgEncodeOpenChromDnaseSknshBaseOverlapSignal.bigWig	http://hgdownload.cse.ucsc.edu/goldenPath/hg19/encodeDCC/
RepliSeq	SK-N-SH	wgEncodeUwRepliSeqSknshG1bPctSignalRep1.bigWig	http://hgdownload.cse.ucsc.edu/goldenPath/hg19/encodeDCC/
POLR2A	SK-N-SH	wgEncodeHaibTfbsSknshPol24h8V0416101AlnRep0.bam_VS_wgEncodeHaibTfbsSknshRxlchPcr2xAlnRep0.bam.fc.signal.bw	http://www.broadinstitute.org/~anshul/projects/encode/rawdata/signal/mar2012/pooledReps/bigwig/macs2signal/foldChange/
REST	SK-N-SH	wgEncodeHaibTfbsSknshNrsfPcr2xAlnRep0.bam_VS_wgEncodeHaibTfbsSknshRxlchPcr2xAlnRep0.bam.fc.signal.bw	http://www.broadinstitute.org/~anshul/projects/encode/rawdata/signal/mar2012/pooledReps/bigwig/macs2signal/foldChange/
SIN3A	SK-N-SH	wgEncodeHaibTfbsSknshSin3ak20V0416101AlnRep0.bam_VS_wgEncodeHaibTfbsSknshRxlchPcr2xAlnRep0.bam.fc.signal.bw	http://www.broadinstitute.org/~anshul/projects/encode/rawdata/signal/mar2012/pooledReps/bigwig/macs2signal/foldChange/
TAF1	SK-N-SH	wgEncodeHaibTfbsSknshTaf1V0416101AlnRep0.bam_VS_wgEncodeHaibTfbsSknshRxlchPcr2xAlnRep0.bam.fc.signal.bw	http://www.broadinstitute.org/~anshul/projects/encode/rawdata/signal/mar2012/pooledReps/bigwig/macs2signal/foldChange/
DnaseDgf	SK-N-SH_RA	wgEncodeUwDgfSknshraRaw.bigWig	http://hgdownload.cse.ucsc.edu/goldenPath/hg19/encodeDCC/
DnaseSeq	SK-N-SH_RA	wgEncodeUwDnaseSknshraRawRep1.bigWig	http://hgdownload.cse.ucsc.edu/goldenPath/hg19/encodeDCC/
H3K27me3	SK-N-SH_RA	wgEncodeUwHistoneSknshraH3k27me3StdAlnRep0.bam_VS_wgEncodeUwHistoneSknshraInputStdAlnRep1.bam.fc.signal.bw	http://www.broadinstitute.org/~anshul/projects/encode/rawdata/signal/mar2012/pooledReps/bigwig/macs2signal/foldChange/
H3K36me3	SK-N-SH_RA	wgEncodeUwHistoneSknshraH3k36me3StdAlnRep0.bam_VS_wgEncodeUwHistoneSknshraInputStdAlnRep1.bam.fc.signal.bw	http://www.broadinstitute.org/~anshul/projects/encode/rawdata/signal/mar2012/pooledReps/bigwig/macs2signal/foldChange/
H3K4me3	SK-N-SH_RA	wgEncodeUwHistoneSknshraH3k4me3StdAlnRep0.bam_VS_wgEncodeUwHistoneSknshraInputStdAlnRep1.bam.fc.signal.bw	http://www.broadinstitute.org/~anshul/projects/encode/rawdata/signal/mar2012/pooledReps/bigwig/macs2signal/foldChange/
CTCF	SK-N-SH_RA	wgEncodeHaibTfbsSknshraCtcfV0416102AlnRep0.bam_VS_wgEncodeHaibTfbsSknshraRxlchV0416102AlnRep1.bam.fc.signal.bw	http://www.broadinstitute.org/~anshul/projects/encode/rawdata/signal/mar2012/pooledReps/bigwig/macs2signal/foldChange/
EP300	SK-N-SH_RA	wgEncodeHaibTfbsSknshraP300V0416102AlnRep0.bam_VS_wgEncodeHaibTfbsSknshraRxlchV0416102AlnRep1.bam.fc.signal.bw	http://www.broadinstitute.org/~anshul/projects/encode/rawdata/signal/mar2012/pooledReps/bigwig/macs2signal/foldChange/
RAD21	SK-N-SH_RA	wgEncodeHaibTfbsSknshraRad21V0416102AlnRep0.bam_VS_wgEncodeHaibTfbsSknshraRxlchV0416102AlnRep1.bam.fc.signal.bw	http://www.broadinstitute.org/~anshul/projects/encode/rawdata/signal/mar2012/pooledReps/bigwig/macs2signal/foldChange/
USF1	SK-N-SH_RA	wgEncodeHaibTfbsSknshraUsf1sc8983V0416102AlnRep0.bam_VS_wgEncodeHaibTfbsSknshraRxlchV0416102AlnRep1.bam.fc.signal.bw	http://www.broadinstitute.org/~anshul/projects/encode/rawdata/signal/mar2012/pooledReps/bigwig/macs2signal/foldChange/
YY1	SK-N-SH_RA	wgEncodeHaibTfbsSknshraYy1sc281V0416102AlnRep0.bam_VS_wgEncodeHaibTfbsSknshraRxlchV0416102AlnRep1.bam.fc.signal.bw	http://www.broadinstitute.org/~anshul/projects/encode/rawdata/signal/mar2012/pooledReps/bigwig/macs2signal/foldChange/
DnaseDgf	SKMC	wgEncodeUwDgfSkmcRaw.bigWig	http://hgdownload.cse.ucsc.edu/goldenPath/hg19/encodeDCC/
DnaseSeq	SKMC	wgEncodeUwDnaseSkmcRawRep1.bigWig	http://hgdownload.cse.ucsc.edu/goldenPath/hg19/encodeDCC/
H3K4me3	SKMC	wgEncodeUwHistoneSkmcH3k04me3StdAlnRep0.bam_VS_wgEncodeUwHistoneSkmcInputStdAlnRep1.bam.fc.signal.bw	http://www.broadinstitute.org/~anshul/projects/encode/rawdata/signal/mar2012/pooledReps/bigwig/macs2signal/foldChange/
H3K27ac	Sigmoid_Colon	E106-H3K27ac.fc.signal.bigwig	https://sites.google.com/site/anshulkundaje/projects/epigenomeroadmap
H3K27me3	Sigmoid_Colon	E106-H3K27me3.fc.signal.bigwig	https://sites.google.com/site/anshulkundaje/projects/epigenomeroadmap
H3K36me3	Sigmoid_Colon	E106-H3K36me3.fc.signal.bigwig	https://sites.google.com/site/anshulkundaje/projects/epigenomeroadmap
H3K4me1	Sigmoid_Colon	E106-H3K4me1.fc.signal.bigwig	https://sites.google.com/site/anshulkundaje/projects/epigenomeroadmap
H3K4me3	Sigmoid_Colon	E106-H3K4me3.fc.signal.bigwig	https://sites.google.com/site/anshulkundaje/projects/epigenomeroadmap
H3K9me3	Sigmoid_Colon	E106-H3K9me3.fc.signal.bigwig	https://sites.google.com/site/anshulkundaje/projects/epigenomeroadmap
H3K27ac	Skeletal_Muscle_Female	E108-H3K27ac.fc.signal.bigwig	https://sites.google.com/site/anshulkundaje/projects/epigenomeroadmap
H3K27me3	Skeletal_Muscle_Female	E108-H3K27me3.fc.signal.bigwig	https://sites.google.com/site/anshulkundaje/projects/epigenomeroadmap
H3K36me3	Skeletal_Muscle_Female	E108-H3K36me3.fc.signal.bigwig	https://sites.google.com/site/anshulkundaje/projects/epigenomeroadmap
H3K4me1	Skeletal_Muscle_Female	E108-H3K4me1.fc.signal.bigwig	https://sites.google.com/site/anshulkundaje/projects/epigenomeroadmap
H3K4me3	Skeletal_Muscle_Female	E108-H3K4me3.fc.signal.bigwig	https://sites.google.com/site/anshulkundaje/projects/epigenomeroadmap
H3K9ac	Skeletal_Muscle_Female	E108-H3K9ac.fc.signal.bigwig	https://sites.google.com/site/anshulkundaje/projects/epigenomeroadmap
H3K9me3	Skeletal_Muscle_Female	E108-H3K9me3.fc.signal.bigwig	https://sites.google.com/site/anshulkundaje/projects/epigenomeroadmap
H3K27me3	Skeletal_Muscle_Male	E107-H3K27me3.fc.signal.bigwig	https://sites.google.com/site/anshulkundaje/projects/epigenomeroadmap
H3K36me3	Skeletal_Muscle_Male	E107-H3K36me3.fc.signal.bigwig	https://sites.google.com/site/anshulkundaje/projects/epigenomeroadmap
H3K4me1	Skeletal_Muscle_Male	E107-H3K4me1.fc.signal.bigwig	https://sites.google.com/site/anshulkundaje/projects/epigenomeroadmap
H3K4me3	Skeletal_Muscle_Male	E107-H3K4me3.fc.signal.bigwig	https://sites.google.com/site/anshulkundaje/projects/epigenomeroadmap
H3K9ac	Skeletal_Muscle_Male	E107-H3K9ac.fc.signal.bigwig	https://sites.google.com/site/anshulkundaje/projects/epigenomeroadmap
H3K9me3	Skeletal_Muscle_Male	E107-H3K9me3.fc.signal.bigwig	https://sites.google.com/site/anshulkundaje/projects/epigenomeroadmap
DnaseSeq	Small_Intestine	E109-DNase.fc.signal.bigwig	https://sites.google.com/site/anshulkundaje/projects/epigenomeroadmap
H3K27ac	Small_Intestine	E109-H3K27ac.fc.signal.bigwig	https://sites.google.com/site/anshulkundaje/projects/epigenomeroadmap
H3K27me3	Small_Intestine	E109-H3K27me3.fc.signal.bigwig	https://sites.google.com/site/anshulkundaje/projects/epigenomeroadmap
H3K36me3	Small_Intestine	E109-H3K36me3.fc.signal.bigwig	https://sites.google.com/site/anshulkundaje/projects/epigenomeroadmap
H3K4me1	Small_Intestine	E109-H3K4me1.fc.signal.bigwig	https://sites.google.com/site/anshulkundaje/projects/epigenomeroadmap
H3K4me3	Small_Intestine	E109-H3K4me3.fc.signal.bigwig	https://sites.google.com/site/anshulkundaje/projects/epigenomeroadmap
H3K9me3	Small_Intestine	E109-H3K9me3.fc.signal.bigwig	https://sites.google.com/site/anshulkundaje/projects/epigenomeroadmap
FaireSeq	Small_intestine_OC	wgEncodeOpenChromFaireSmallintestineocBaseOverlapSignal.bigWig	http://hgdownload.cse.ucsc.edu/goldenPath/hg19/encodeDCC/
DnaseSeq	Stellate	wgEncodeOpenChromDnaseStellateBaseOverlapSignal.bigWig	http://hgdownload.cse.ucsc.edu/goldenPath/hg19/encodeDCC/
H3K27me3	Stomach_Mucosa	E110-H3K27me3.fc.signal.bigwig	https://sites.google.com/site/anshulkundaje/projects/epigenomeroadmap
H3K36me3	Stomach_Mucosa	E110-H3K36me3.fc.signal.bigwig	https://sites.google.com/site/anshulkundaje/projects/epigenomeroadmap
H3K4me1	Stomach_Mucosa	E110-H3K4me1.fc.signal.bigwig	https://sites.google.com/site/anshulkundaje/projects/epigenomeroadmap
H3K4me3	Stomach_Mucosa	E110-H3K4me3.fc.signal.bigwig	https://sites.google.com/site/anshulkundaje/projects/epigenomeroadmap
H3K9ac	Stomach_Mucosa	E110-H3K9ac.fc.signal.bigwig	https://sites.google.com/site/anshulkundaje/projects/epigenomeroadmap
H3K9me3	Stomach_Mucosa	E110-H3K9me3.fc.signal.bigwig	https://sites.google.com/site/anshulkundaje/projects/epigenomeroadmap
H3K27ac	Stomach_Smooth_Muscle	E111-H3K27ac.fc.signal.bigwig	https://sites.google.com/site/anshulkundaje/projects/epigenomeroadmap
H3K27me3	Stomach_Smooth_Muscle	E111-H3K27me3.fc.signal.bigwig	https://sites.google.com/site/anshulkundaje/projects/epigenomeroadmap
H3K36me3	Stomach_Smooth_Muscle	E111-H3K36me3.fc.signal.bigwig	https://sites.google.com/site/anshulkundaje/projects/epigenomeroadmap
H3K4me1	Stomach_Smooth_Muscle	E111-H3K4me1.fc.signal.bigwig	https://sites.google.com/site/anshulkundaje/projects/epigenomeroadmap
H3K4me3	Stomach_Smooth_Muscle	E111-H3K4me3.fc.signal.bigwig	https://sites.google.com/site/anshulkundaje/projects/epigenomeroadmap
H3K9ac	Stomach_Smooth_Muscle	E111-H3K9ac.fc.signal.bigwig	https://sites.google.com/site/anshulkundaje/projects/epigenomeroadmap
H3K9me3	Stomach_Smooth_Muscle	E111-H3K9me3.fc.signal.bigwig	https://sites.google.com/site/anshulkundaje/projects/epigenomeroadmap
DnaseDgf	T-47D	wgEncodeUwDgfT47dRaw.bigWig	http://hgdownload.cse.ucsc.edu/goldenPath/hg19/encodeDCC/
DnaseSeq	T-47D	wgEncodeOpenChromDnaseT47dBaseOverlapSignal.bigWig	http://hgdownload.cse.ucsc.edu/goldenPath/hg19/encodeDCC/
CTCF	T-47D	wgEncodeHaibTfbsT47dCtcfsc5916V0416102Dm002p1hAlnRep0.bam_VS_wgEncodeHaibTfbsT47dRxlchV0416102Dm002p1hAlnRep1.bam.fc.signal.bw	http://www.broadinstitute.org/~anshul/projects/encode/rawdata/signal/mar2012/pooledReps/bigwig/macs2signal/foldChange/
EP300	T-47D	wgEncodeHaibTfbsT47dP300V0416102Dm002p1hAlnRep0.bam_VS_wgEncodeHaibTfbsT47dRxlchV0416102Dm002p1hAlnRep1.bam.fc.signal.bw	http://www.broadinstitute.org/~anshul/projects/encode/rawdata/signal/mar2012/pooledReps/bigwig/macs2signal/foldChange/
ESR1	T-47D	wgEncodeHaibTfbsT47dEraaV0416102Bpa1hAlnRep0.bam_VS_wgEncodeHaibTfbsT47dEralphaaV0416102Dm002p1hAlnRep0.bam.fc.signal.bw	http://www.broadinstitute.org/~anshul/projects/encode/rawdata/signal/mar2012/pooledReps/bigwig/macs2signal/foldChange/
FOXA1	T-47D	wgEncodeHaibTfbsT47dFoxa1sc6553V0416102Dm002p1hAlnRep0.bam_VS_wgEncodeHaibTfbsT47dRxlchV0416102Dm002p1hAlnRep1.bam.fc.signal.bw	http://www.broadinstitute.org/~anshul/projects/encode/rawdata/signal/mar2012/pooledReps/bigwig/macs2signal/foldChange/
GATA3	T-47D	wgEncodeHaibTfbsT47dGata3sc268V0416102Dm002p1hAlnRep0.bam_VS_wgEncodeHaibTfbsT47dRxlchV0416102Dm002p1hAlnRep1.bam.fc.signal.bw	http://www.broadinstitute.org/~anshul/projects/encode/rawdata/signal/mar2012/pooledReps/bigwig/macs2signal/foldChange/
DnaseDgf	Th1	wgEncodeUwDgfTh1Raw.bigWig	http://hgdownload.cse.ucsc.edu/goldenPath/hg19/encodeDCC/
DnaseSeq	Th1	wgEncodeUwDnaseTh1RawRep1.bigWig	http://hgdownload.cse.ucsc.edu/goldenPath/hg19/encodeDCC/
DnaseDgf	Th17	wgEncodeUwDgfTh17Raw.bigWig	http://hgdownload.cse.ucsc.edu/goldenPath/hg19/encodeDCC/
DnaseSeq	Th17	wgEncodeUwDnaseTh17RawRep1.bigWig	http://hgdownload.cse.ucsc.edu/goldenPath/hg19/encodeDCC/
DnaseDgf	Th1_Wb33676984	wgEncodeUwDgfTh1wb33676984Raw.bigWig	http://hgdownload.cse.ucsc.edu/goldenPath/hg19/encodeDCC/
DnaseSeq	Th1_Wb33676984	wgEncodeUwDnaseTh1wb33676984RawRep1.bigWig	http://hgdownload.cse.ucsc.edu/goldenPath/hg19/encodeDCC/
DnaseSeq	Th1_Wb54553204	wgEncodeUwDnaseTh1wb54553204RawRep1.bigWig	http://hgdownload.cse.ucsc.edu/goldenPath/hg19/encodeDCC/
DnaseDgf	Th2	wgEncodeUwDgfTh2Raw.bigWig	http://hgdownload.cse.ucsc.edu/goldenPath/hg19/encodeDCC/
DnaseSeq	Th2	wgEncodeUwDnaseTh2RawRep1.bigWig	http://hgdownload.cse.ucsc.edu/goldenPath/hg19/encodeDCC/
DnaseSeq	Th2_Wb33676984	wgEncodeUwDnaseTh2wb33676984RawRep1.bigWig	http://hgdownload.cse.ucsc.edu/goldenPath/hg19/encodeDCC/
DnaseDgf	Th2_Wb54553204	wgEncodeUwDgfTh2wb54553204Raw.bigWig	http://hgdownload.cse.ucsc.edu/goldenPath/hg19/encodeDCC/
DnaseSeq	Th2_Wb54553204	wgEncodeUwDnaseTh2wb54553204RawRep1.bigWig	http://hgdownload.cse.ucsc.edu/goldenPath/hg19/encodeDCC/
H3K27ac	Thymus	E112-H3K27ac.fc.signal.bigwig	https://sites.google.com/site/anshulkundaje/projects/epigenomeroadmap
H3K27me3	Thymus	E112-H3K27me3.fc.signal.bigwig	https://sites.google.com/site/anshulkundaje/projects/epigenomeroadmap
H3K36me3	Thymus	E112-H3K36me3.fc.signal.bigwig	https://sites.google.com/site/anshulkundaje/projects/epigenomeroadmap
H3K4me1	Thymus	E112-H3K4me1.fc.signal.bigwig	https://sites.google.com/site/anshulkundaje/projects/epigenomeroadmap
H3K4me3	Thymus	E112-H3K4me3.fc.signal.bigwig	https://sites.google.com/site/anshulkundaje/projects/epigenomeroadmap
H3K9me3	Thymus	E112-H3K9me3.fc.signal.bigwig	https://sites.google.com/site/anshulkundaje/projects/epigenomeroadmap
DnaseDgf	Treg_Wb78495824	wgEncodeUwDgfTregwb78495824Raw.bigWig	http://hgdownload.cse.ucsc.edu/goldenPath/hg19/encodeDCC/
DnaseSeq	Treg_Wb78495824	wgEncodeUwDnaseTregwb78495824RawRep1.bigWig	http://hgdownload.cse.ucsc.edu/goldenPath/hg19/encodeDCC/
DnaseSeq	Treg_Wb83319432	wgEncodeUwDnaseTregwb83319432RawRep1.bigWig	http://hgdownload.cse.ucsc.edu/goldenPath/hg19/encodeDCC/
SETDB1	U2OS	wgEncodeSydhTfbsU2osSetdb1UcdAlnRep0.bam_VS_wgEncodeSydhTfbsU2osInputUcdAln.bam.fc.signal.bw	http://www.broadinstitute.org/~anshul/projects/encode/rawdata/signal/mar2012/pooledReps/bigwig/macs2signal/foldChange/
TRIM28	U2OS	wgEncodeSydhTfbsU2osKap1UcdAlnRep0.bam_VS_wgEncodeSydhTfbsU2osInputUcdAln.bam.fc.signal.bw	http://www.broadinstitute.org/~anshul/projects/encode/rawdata/signal/mar2012/pooledReps/bigwig/macs2signal/foldChange/
POLR2A	U87	wgEncodeHaibTfbsU87Pol24h8V0416101AlnRep0V2.bam_VS_wgEncodeHaibTfbsU87RxlchPcr2xAlnRep0.bam.fc.signal.bw	http://www.broadinstitute.org/~anshul/projects/encode/rawdata/signal/mar2012/pooledReps/bigwig/macs2signal/foldChange/
REST	U87	wgEncodeHaibTfbsU87NrsfPcr2xAlnRep0V2.bam_VS_wgEncodeHaibTfbsU87RxlchPcr2xAlnRep0.bam.fc.signal.bw	http://www.broadinstitute.org/~anshul/projects/encode/rawdata/signal/mar2012/pooledReps/bigwig/macs2signal/foldChange/
DnaseSeq	Urothelia	wgEncodeOpenChromDnaseUrothelBaseOverlapSignalV2.bigWig	http://hgdownload.cse.ucsc.edu/goldenPath/hg19/encodeDCC/
FaireSeq	Urothelia	wgEncodeOpenChromFaireUrotsaBaseOverlapSignal.bigWig	http://hgdownload.cse.ucsc.edu/goldenPath/hg19/encodeDCC/
DnaseSeq	WERI-Rb-1	wgEncodeUwDnaseWerirb1RawRep1.bigWig	http://hgdownload.cse.ucsc.edu/goldenPath/hg19/encodeDCC/
H3K4me3	WERI-Rb-1	wgEncodeUwHistoneWerirb1H3k04me3StdAlnRep0.bam_VS_wgEncodeUwHistoneWerirb1InputStdAlnRep1.bam.fc.signal.bw	http://www.broadinstitute.org/~anshul/projects/encode/rawdata/signal/mar2012/pooledReps/bigwig/macs2signal/foldChange/
CTCF	WERI-Rb-1	wgEncodeUwTfbsWerirb1CtcfStdAlnRep0.bam_VS_wgEncodeUwTfbsWerirb1InputStdAlnRep1.bam.fc.signal.bw	http://www.broadinstitute.org/~anshul/projects/encode/rawdata/signal/mar2012/pooledReps/bigwig/macs2signal/foldChange/
DnaseSeq	WI-38	wgEncodeUwDnaseWi38RawRep1.bigWig	http://hgdownload.cse.ucsc.edu/goldenPath/hg19/encodeDCC/
H3K4me3	WI-38	wgEncodeUwHistoneWi38H3k04me3OhtamStdAlnRep0.bam_VS_wgEncodeUwHistoneWi38InputOhtamStdAlnRep1.bam.fc.signal.bw	http://www.broadinstitute.org/~anshul/projects/encode/rawdata/signal/mar2012/pooledReps/bigwig/macs2signal/foldChange/
CTCF	WI-38	wgEncodeUwTfbsWi38CtcfStdAlnRep0.bam_VS_wgEncodeUwTfbsWi38InputStdAlnRep1.bam.fc.signal.bw	http://www.broadinstitute.org/~anshul/projects/encode/rawdata/signal/mar2012/pooledReps/bigwig/macs2signal/foldChange/
DnaseSeq	bone_marrow_HS27a	wgEncodeUwDnaseHs27aRawRep1.bigWig	http://hgdownload.cse.ucsc.edu/goldenPath/hg19/encodeDCC/
DnaseSeq	bone_marrow_HS5	wgEncodeUwDnaseHs5RawRep1.bigWig	http://hgdownload.cse.ucsc.edu/goldenPath/hg19/encodeDCC/
DnaseSeq	bone_marrow_MSC	wgEncodeUwDnaseMscRawRep1.bigWig	http://hgdownload.cse.ucsc.edu/goldenPath/hg19/encodeDCC/
H3K27ac	hESC_Derived_CD184+_Endoderm_Cultured_Cells	E011-H3K27ac.fc.signal.bigwig	https://sites.google.com/site/anshulkundaje/projects/epigenomeroadmap
H3K27me3	hESC_Derived_CD184+_Endoderm_Cultured_Cells	E011-H3K27me3.fc.signal.bigwig	https://sites.google.com/site/anshulkundaje/projects/epigenomeroadmap
H3K36me3	hESC_Derived_CD184+_Endoderm_Cultured_Cells	E011-H3K36me3.fc.signal.bigwig	https://sites.google.com/site/anshulkundaje/projects/epigenomeroadmap
H3K4me1	hESC_Derived_CD184+_Endoderm_Cultured_Cells	E011-H3K4me1.fc.signal.bigwig	https://sites.google.com/site/anshulkundaje/projects/epigenomeroadmap
H3K4me3	hESC_Derived_CD184+_Endoderm_Cultured_Cells	E011-H3K4me3.fc.signal.bigwig	https://sites.google.com/site/anshulkundaje/projects/epigenomeroadmap
H3K9ac	hESC_Derived_CD184+_Endoderm_Cultured_Cells	E011-H3K9ac.fc.signal.bigwig	https://sites.google.com/site/anshulkundaje/projects/epigenomeroadmap
H3K9me3	hESC_Derived_CD184+_Endoderm_Cultured_Cells	E011-H3K9me3.fc.signal.bigwig	https://sites.google.com/site/anshulkundaje/projects/epigenomeroadmap
H3K27ac	hESC_Derived_CD56+_Ectoderm_Cultured_Cells	E012-H3K27ac.fc.signal.bigwig	https://sites.google.com/site/anshulkundaje/projects/epigenomeroadmap
H3K27me3	hESC_Derived_CD56+_Ectoderm_Cultured_Cells	E012-H3K27me3.fc.signal.bigwig	https://sites.google.com/site/anshulkundaje/projects/epigenomeroadmap
H3K36me3	hESC_Derived_CD56+_Ectoderm_Cultured_Cells	E012-H3K36me3.fc.signal.bigwig	https://sites.google.com/site/anshulkundaje/projects/epigenomeroadmap
H3K4me1	hESC_Derived_CD56+_Ectoderm_Cultured_Cells	E012-H3K4me1.fc.signal.bigwig	https://sites.google.com/site/anshulkundaje/projects/epigenomeroadmap
H3K4me3	hESC_Derived_CD56+_Ectoderm_Cultured_Cells	E012-H3K4me3.fc.signal.bigwig	https://sites.google.com/site/anshulkundaje/projects/epigenomeroadmap
H3K9me3	hESC_Derived_CD56+_Ectoderm_Cultured_Cells	E012-H3K9me3.fc.signal.bigwig	https://sites.google.com/site/anshulkundaje/projects/epigenomeroadmap
H3K27ac	hESC_Derived_CD56+_Mesoderm_Cultured_Cells	E013-H3K27ac.fc.signal.bigwig	https://sites.google.com/site/anshulkundaje/projects/epigenomeroadmap
H3K27me3	hESC_Derived_CD56+_Mesoderm_Cultured_Cells	E013-H3K27me3.fc.signal.bigwig	https://sites.google.com/site/anshulkundaje/projects/epigenomeroadmap
H3K36me3	hESC_Derived_CD56+_Mesoderm_Cultured_Cells	E013-H3K36me3.fc.signal.bigwig	https://sites.google.com/site/anshulkundaje/projects/epigenomeroadmap
H3K4me1	hESC_Derived_CD56+_Mesoderm_Cultured_Cells	E013-H3K4me1.fc.signal.bigwig	https://sites.google.com/site/anshulkundaje/projects/epigenomeroadmap
H3K4me3	hESC_Derived_CD56+_Mesoderm_Cultured_Cells	E013-H3K4me3.fc.signal.bigwig	https://sites.google.com/site/anshulkundaje/projects/epigenomeroadmap
H3K9me3	hESC_Derived_CD56+_Mesoderm_Cultured_Cells	E013-H3K9me3.fc.signal.bigwig	https://sites.google.com/site/anshulkundaje/projects/epigenomeroadmap
DnaseSeq	iPS	wgEncodeOpenChromDnaseIpsBaseOverlapSignal.bigWig	http://hgdownload.cse.ucsc.edu/goldenPath/hg19/encodeDCC/
H3K27me3	iPS-15b_Cell_Line	E018-H3K27me3.fc.signal.bigwig	https://sites.google.com/site/anshulkundaje/projects/epigenomeroadmap
H3K36me3	iPS-15b_Cell_Line	E018-H3K36me3.fc.signal.bigwig	https://sites.google.com/site/anshulkundaje/projects/epigenomeroadmap
H3K4me1	iPS-15b_Cell_Line	E018-H3K4me1.fc.signal.bigwig	https://sites.google.com/site/anshulkundaje/projects/epigenomeroadmap
H3K4me3	iPS-15b_Cell_Line	E018-H3K4me3.fc.signal.bigwig	https://sites.google.com/site/anshulkundaje/projects/epigenomeroadmap
H3K9ac	iPS-15b_Cell_Line	E018-H3K9ac.fc.signal.bigwig	https://sites.google.com/site/anshulkundaje/projects/epigenomeroadmap
H3K9me3	iPS-15b_Cell_Line	E018-H3K9me3.fc.signal.bigwig	https://sites.google.com/site/anshulkundaje/projects/epigenomeroadmap
H3K27ac	iPS-18_Cell_Line	E019-H3K27ac.fc.signal.bigwig	https://sites.google.com/site/anshulkundaje/projects/epigenomeroadmap
H3K27me3	iPS-18_Cell_Line	E019-H3K27me3.fc.signal.bigwig	https://sites.google.com/site/anshulkundaje/projects/epigenomeroadmap
H3K36me3	iPS-18_Cell_Line	E019-H3K36me3.fc.signal.bigwig	https://sites.google.com/site/anshulkundaje/projects/epigenomeroadmap
H3K4me1	iPS-18_Cell_Line	E019-H3K4me1.fc.signal.bigwig	https://sites.google.com/site/anshulkundaje/projects/epigenomeroadmap
H3K4me3	iPS-18_Cell_Line	E019-H3K4me3.fc.signal.bigwig	https://sites.google.com/site/anshulkundaje/projects/epigenomeroadmap
H3K9ac	iPS-18_Cell_Line	E019-H3K9ac.fc.signal.bigwig	https://sites.google.com/site/anshulkundaje/projects/epigenomeroadmap
H3K9me3	iPS-18_Cell_Line	E019-H3K9me3.fc.signal.bigwig	https://sites.google.com/site/anshulkundaje/projects/epigenomeroadmap
H3K27ac	iPS-20b_Cell_Line	E020-H3K27ac.fc.signal.bigwig	https://sites.google.com/site/anshulkundaje/projects/epigenomeroadmap
H3K27me3	iPS-20b_Cell_Line	E020-H3K27me3.fc.signal.bigwig	https://sites.google.com/site/anshulkundaje/projects/epigenomeroadmap
H3K36me3	iPS-20b_Cell_Line	E020-H3K36me3.fc.signal.bigwig	https://sites.google.com/site/anshulkundaje/projects/epigenomeroadmap
H3K4me1	iPS-20b_Cell_Line	E020-H3K4me1.fc.signal.bigwig	https://sites.google.com/site/anshulkundaje/projects/epigenomeroadmap
H3K4me3	iPS-20b_Cell_Line	E020-H3K4me3.fc.signal.bigwig	https://sites.google.com/site/anshulkundaje/projects/epigenomeroadmap
H3K9ac	iPS-20b_Cell_Line	E020-H3K9ac.fc.signal.bigwig	https://sites.google.com/site/anshulkundaje/projects/epigenomeroadmap
H3K9me3	iPS-20b_Cell_Line	E020-H3K9me3.fc.signal.bigwig	https://sites.google.com/site/anshulkundaje/projects/epigenomeroadmap
DnaseSeq	iPS_CWRU1	wgEncodeOpenChromDnaseIpscwru1BaseOverlapSignal.bigWig	http://hgdownload.cse.ucsc.edu/goldenPath/hg19/encodeDCC/
DnaseSeq	iPS_DF_19.11_Cell_Line	E022-DNase.fc.signal.bigwig	https://sites.google.com/site/anshulkundaje/projects/epigenomeroadmap
H3K27ac	iPS_DF_19.11_Cell_Line	E022-H3K27ac.fc.signal.bigwig	https://sites.google.com/site/anshulkundaje/projects/epigenomeroadmap
H3K27me3	iPS_DF_19.11_Cell_Line	E022-H3K27me3.fc.signal.bigwig	https://sites.google.com/site/anshulkundaje/projects/epigenomeroadmap
H3K36me3	iPS_DF_19.11_Cell_Line	E022-H3K36me3.fc.signal.bigwig	https://sites.google.com/site/anshulkundaje/projects/epigenomeroadmap
H3K4me1	iPS_DF_19.11_Cell_Line	E022-H3K4me1.fc.signal.bigwig	https://sites.google.com/site/anshulkundaje/projects/epigenomeroadmap
H3K4me3	iPS_DF_19.11_Cell_Line	E022-H3K4me3.fc.signal.bigwig	https://sites.google.com/site/anshulkundaje/projects/epigenomeroadmap
H3K9me3	iPS_DF_19.11_Cell_Line	E022-H3K9me3.fc.signal.bigwig	https://sites.google.com/site/anshulkundaje/projects/epigenomeroadmap
DnaseSeq	iPS_DF_6.9_Cell_Line	E021-DNase.fc.signal.bigwig	https://sites.google.com/site/anshulkundaje/projects/epigenomeroadmap
H3K27ac	iPS_DF_6.9_Cell_Line	E021-H3K27ac.fc.signal.bigwig	https://sites.google.com/site/anshulkundaje/projects/epigenomeroadmap
H3K27me3	iPS_DF_6.9_Cell_Line	E021-H3K27me3.fc.signal.bigwig	https://sites.google.com/site/anshulkundaje/projects/epigenomeroadmap
H3K36me3	iPS_DF_6.9_Cell_Line	E021-H3K36me3.fc.signal.bigwig	https://sites.google.com/site/anshulkundaje/projects/epigenomeroadmap
H3K4me1	iPS_DF_6.9_Cell_Line	E021-H3K4me1.fc.signal.bigwig	https://sites.google.com/site/anshulkundaje/projects/epigenomeroadmap
H3K4me3	iPS_DF_6.9_Cell_Line	E021-H3K4me3.fc.signal.bigwig	https://sites.google.com/site/anshulkundaje/projects/epigenomeroadmap
H3K9me3	iPS_DF_6.9_Cell_Line	E021-H3K9me3.fc.signal.bigwig	https://sites.google.com/site/anshulkundaje/projects/epigenomeroadmap
DnaseSeq	iPS_NIHi11	wgEncodeOpenChromDnaseIpsnihi11BaseOverlapSignal.bigWig	http://hgdownload.cse.ucsc.edu/goldenPath/hg19/encodeDCC/
DnaseSeq	iPS_NIHi7	wgEncodeOpenChromDnaseIpsnihi7BaseOverlapSignal.bigWig	http://hgdownload.cse.ucsc.edu/goldenPath/hg19/encodeDCC/
RepliChip	iPS_hFib2_iPS4	wgEncodeFsuRepliChipIpshfib2ips4WaveSignalRep1.bigWig	http://hgdownload.cse.ucsc.edu/goldenPath/hg19/encodeDCC/
RepliChip	iPS_hFib2_iPS5	wgEncodeFsuRepliChipIpshfib2ips5WaveSignalRep1.bigWig	http://hgdownload.cse.ucsc.edu/goldenPath/hg19/encodeDCC/
DnaseSeq	pHTE	wgEncodeOpenChromDnasePhteBaseOverlapSignal.bigWig	http://hgdownload.cse.ucsc.edu/goldenPath/hg19/encodeDCC/
